# Supplementary material for: Systematic approach for dissecting promoters and designing transform systems in microalgae
Source: Microb Cell Fact. 2025 May 29;24:127. doi: 10.1186/s12934-025-02700-5 (PMC12121064; doi:10.1186/s12934-025-02700-5)
Supplement: Supplementary file 3 — Supplementary Dataset 1. Clusters of the TOP 1000 genes [file 12934_2025_2700_MOESM3_ESM.xlsx]

## Sheet: C1
Gene no.	Annotation	FPKM value						Go-term
		3 h	4 h	6 h	12 h	24 h	48 h
s259.g7219	nohit	35.8021	37.1237	59.2925	1084.58	125.428	48.3397	Unknown
s336.g9678	nohit	1259.1	1130.17	1083.86	16210	1394.08	250.996	Unknown
s354.g10051	nohit	112.328	163.755	266.101	609.093	148.786	162.984	Unknown
s182.g5427	gdp-d-mannose 4,6-dehydratase	27.9742	32.6203	40.0002	352.166	65.601	55.095	Metabolism
s081.g2813	nohit	617.906	488.268	531.489	17075.7	1843.94	1966.3	Unknown
s082.g2856	peptidase S1 and S6,chymotrypsin/Hap	18.2482	23.0958	30.37	407.838	64.7594	40.5505	Protein metabolism and folding
s140.g4816	nohit	35.3208	41.9531	79.7605	815.235	94.1646	72.4878	Unknown
s324.g8931	conserved unknown protein	9.81961	8.84707	8.40814	168.03	22.2685	16.7438	Unknown
s295.g8531	protein phosphatase 2A regulatory B subunit	18.1375	24.5315	33.5448	198.384	35.1734	30.8623	Signaling
s096.g3473	flavin-containing monooxygenase FMO	26.6421	18.9331	12.7464	175.766	30.7744	23.8202	Metabolism
s026.g1098	nohit	271.748	212.077	178.427	3414.84	399.89	234.682	Unknown
s043.g1678	delta-4 fatty acid desaturase	76.3981	52.6818	30.2339	224.033	58.9492	54.9654	Metabolism
s007.g54	nohit	28.5431	19.5382	13.8039	183.013	31.7612	23.8722	Unknown
s214.g6278	serine/threonine protein kinase	13.2535	12.46	14.1827	314.158	30.9432	19.1127	Signaling
s247.g6924	nohit	66.5246	56.1679	60.2312	1245.27	139.114	105.024	Unknown
s104.g3768	peptidase S8 and S53 subtilisin kexin sedolisin	12.5073	10.9227	11.5809	211.457	25.9955	19.4224	Protein metabolism and folding
s043.g1927	nohit	27.609	30.0405	27.1728	181.79	30.9218	31.8379	Unknown
s267.g7798	malate dehydrogenase	172.516	171.699	181.816	251.443	139.659	171.237	Metabolism
s096.g3697	nohit	36.5944	25.5149	15.5911	236.449	41.2392	33.6465	Unknown
s247.g6743	cleavage induced conserved hypothetical protein	9.43296	10.653	14.6163	210.792	27.4867	16.4404	Unknown
s252.g7127	nohit	148.385	157.458	146.365	352.154	162.263	209.333	Unknown
s282.g8264	nohit	86.9217	100.293	114.044	186.367	122.965	118.471	Unknown
s259.g7445	WD repeat,SAM and U-box domain-containing protein 1	66.4151	48.4943	26.4487	281.628	62.1571	61.4021	Protein metabolism and folding
s354.g10278	nohit	34.4989	30.9843	37.0223	205.281	37.7838	30.6257	Unknown
s162.g5289	protein phosphatase 5,catalytic subunit variant	9.14373	7.67421	8.08568	167.643	20.3643	14.6588	Signaling
s140.g4814	nohit	162.63	178.609	351.931	4770.95	489.085	271.337	Unknown
s140.g4815	nohit	320.09	450.846	917.299	6291.26	890.257	624.959	Unknown
s271.g8143	nohit	17.7722	17.2897	20.5352	379.37	40.2079	30.3337	Unknown
s190.g6008	nohit	34.5358	35.3605	28.6355	393.574	86.1283	49.9784	Unknown
s190.g6007	nohit	31.834	34.82	34.6804	630.074	108.783	78.7723	Unknown
s009.g535	nohit	71.604	65.2446	81.6187	247.358	109.449	81.3513	Unknown
s354.g10074	conserved unknown protein	15.9648	14.7619	18.5175	348.263	37.7548	25.5771	Unknown
s259.g7403	major facilitator superfamily	14.147	14.9128	19.4368	188.053	37.775	23.7769	Transport
s127.g4289	thioesterase involved in non-ribosomal peptide biosynthesis	19.1899	18.0523	19.7176	333.571	34.5884	19.4251	Metabolism
s082.g3106	nohit	127.67	78.7625	73.3778	188.724	120.299	97.0451	Unknown
s267.g7622	Rab8 family GTPase,putative	131.753	136.558	144.088	285.706	99.969	133.659	Signaling
s259.g7210	nohit	28.4597	23.6552	30.5089	598.735	60.1425	28.6547	Unknown
s259.g7217	nohit	20.8964	21.0585	29.8555	758.908	66.3284	27.0957	Unknown
s259.g7214	nohit	41.0713	37.8933	50.3016	1127.01	110.59	53.982	Unknown
s259.g7215	nohit	34.3955	35.311	45.875	1241.44	101.081	47.2147	Unknown
s259.g7218	nohit	52.8443	74.0302	120.187	1632.31	140.908	67.2629	Unknown
s182.g5675	predicted protein	52.9045	52.2089	60.6762	1090.54	132.01	47.2743	Unknown
s182.g5676	nohit	14.5993	16.1062	16.3973	220.761	31.7467	11.3182	Unknown
s104.g3832	nohit	24.946	22.4553	24.6934	515.123	58.1972	45.0338	Unknown
s104.g3837	hypothetical protein AURANDRAFT_6594	9.41766	8.7398	12.8964	201.93	27.4672	17.8887	Unknown
s245.g6434	nohit	10.3681	11.5109	17.8986	305.323	32.5429	12.4272	Unknown
s081.g2817	endoglucanase	8.55478	10.048	14.0409	168.12	23.9128	17.8143	Cell structure and component
s082.g2982	ABC transmembrane transporter	23.765	20.1634	20.4718	463.827	47.5985	32.9904	Transport
s127.g4187	nohit	32.5623	34.946	46.3581	526.18	69.0154	37.5229	Unknown
s267.g7664	Glycosyl hydrolase family 1	51.8903	57.4003	76.9666	174.245	94.199	88.9278	Metabolism
s324.g8952	nohit	11.716	11.9585	16.3499	386.724	40.4987	18.8519	Unknown
s354.g10018	isocitrate dehydrogenase,NADP-dependent	215.019	237.398	260.989	372.144	229.905	237.137	Metabolism
s066.g2229	transporter	55.2342	61.3438	76.6317	179.19	67.1219	59.0387	Transport
s295.g8338	long chain acyl-coA synthetase	305.815	346.901	285.518	506.688	157.427	186.806	Metabolism
s090.g3307	nohit	15.5493	14.4171	21.9743	228.766	45.1265	32.5561	Unknown
s007.g249	Hydroxymethylglutaryl-CoA synthase	21.8512	17.6807	15.9597	305.205	36.5469	24.2671	Metabolism
s330.g9255	heme peroxidase-related protein	14.0299	12.4193	14.9029	238.477	33.0629	26.9176	Stress and cell death
s214.g6122	hypothetical protein CHU_0939	7.80724	7.2463	8.34464	195.79	19.7589	11.9212	Unknown
s214.g6123	nohit	14.0826	12.7746	13.354	352.578	36.2667	18.3566	Unknown
s026.g1512	nohit	6.05314	6.67107	9.8387	240.481	24.3204	14.4274	Unknown
s026.g1510	nohit	10.7012	11.3369	16.1619	355.452	40.6273	32.2261	Unknown
s185.g5963	nohit	10.6876	11.0789	11.4736	263.788	28.0418	19.2383	Unknown
s185.g5966	nohit	49.5311	34.9702	24.6739	347.234	53.1182	37.6655	Unknown
s267.g7548	nohit	6.66184	7.53649	8.81054	206.113	20.8475	14.5099	Unknown
s252.g7090	nohit	30.6104	26.745	30.248	516.624	60.6367	46.8635	Unknown
s354.g9989	nohit	25.872	35.9323	103.912	297.433	80.4557	48.7106	Unknown
s330.g9661	nohit	12.3365	11.9024	14.0113	380.501	47.0768	26.2411	Unknown
s324.g8932	nohit	21.3277	22.1563	24.5145	462.946	58.7352	47.189	Unknown
s182.g5520	nohit	33.1096	28.8146	29.3976	708.34	76.2954	46.4645	Unknown
s007.g323	cellulase 2	10.0517	11.0363	14.5043	204.828	32.531	22.0165	Cell structure and component
s324.g8890	nohit	66.7746	55.6058	52.9736	750.852	66.845	10.3869	Unknown
s272.g8209	nohit	10.9789	15.4415	5.85311	170.672	32.7508	7.28904	Unknown
s007.g197	Rab1A,RAB family GTPase	13.655	17.905	33.0336	174.274	26.2116	24.8791	Signaling
s043.g1639	succinate dehydrogenase iron sulfur protein	62.9243	84.4682	104.951	178.108	78.5722	83.6312	Energy
s185.g5960	RME1,RME-1/EHD family ATPase with a C-terminal EH domain	106.07	125.379	128.448	204.377	97.1367	110.021	Energy
s140.g4777	probable serine protease inhibitor	16.2222	13.8291	15.8616	373.305	34.2983	21.4676	Signaling
s341.g9743	fatty acid elongase	13.8168	17.0319	45.6237	341.159	49.1999	44.9122	Metabolism
s018.g942	kelch repeat protein,putative	101.073	104.797	100.618	174.621	129.114	120.507	Protein metabolism and folding
s295.g8394	endoglucanase	9.42807	9.44837	13.3162	174.879	25.7722	17.066	Cell structure and component
s214.g6270	nohit	4.05974	5.20906	9.16371	309.433	21.7127	10.7038	Unknown
s295.g8530	nohit	19.3753	25.6212	40.6338	243.377	36.0615	42.698	Unknown
s096.g3472	nohit	37.1123	26.4791	17.8566	227.711	42.915	38.707	Unknown
s096.g3479	nohit	84.3424	82.1779	67.8596	192.145	82.8881	93.7712	Unknown
s145.g4870	nohit	25.5031	22.7087	23.3105	526.104	57.4777	32.1262	Unknown
s080.g2791	nohit	55.4037	45.4339	48.7265	1259.61	141.343	104.111	Unknown
s185.g5903	Mitogen-activated protein kinase	13.7897	12.7701	16.1454	288.068	34.7758	22.693	Signaling
s069.g2310	Clathrin light chain	89.1705	121.679	146.411	359.659	104.356	124.6	Transport
s260.g7463	nohit	16.1154	17.4742	22.1636	234.095	24.4257	10.8201	Unknown
s026.g1092	nohit	15.6658	13.6092	12.8151	257.291	23.985	18.0809	Unknown
s330.g9178	nohit	21.7839	20.0408	19.8402	201.878	33.6469	37.0796	Unknown
s080.g2779	sulfatase	9.29224	9.75701	10.4229	193.493	12.2614	5.76755	Metabolism
s324.g8945	nohit	95.423	95.9439	78.8224	184.507	111.153	82.3088	Unknown
s162.g5273	nohit	15.6151	18.4043	23.4521	276.814	33.6958	21.2806	Unknown
s069.g2436	nohit	6.4558	7.85736	10.3558	194.498	21.0714	10.3292	Unknown
s330.g9662	Cellulase 2;endo-1,4-beta-glucanase	21.9438	25.6127	33.1406	327.237	63.2722	49.5729	Cell structure and component
s341.g9853	nohit	55.674	38.893	22.154	215.074	42.9104	27.045	Unknown
s341.g9854	GH23772	11.7554	13.4319	28.0813	195.58	42.3581	31.2716	Unknown
s214.g6271	nohit	40.25	32.7556	33.1978	569.898	67.0127	46.8866	Unknown
s330.g9332	nohit	17.0352	16.3417	20.8195	238.002	28.1471	22.447	Unknown
s301.g8732	nohit	23.8306	28.2483	35.3156	342.176	57.3561	38.3335	Unknown
s082.g2930	phosphoglucomutase	79.3937	74.1268	78.9892	309.353	73.4106	74.4147	Metabolism
s295.g8694	transferase,transferring glycosyl groups,putative	11.6342	13.5935	24.5398	181.85	32.3651	20.949	Metabolism
s026.g1279	nohit	33.2849	27.3897	28.6569	655.58	73.6605	49.3685	Unknown
s185.g5888	hypothetical protein TGME49_032170	231.064	167.453	110.468	1626.96	265.792	214.292	Unknown
s026.g1515	TDP-4-oxo-6-deoxy-D-glucose transaminase	8.64377	9.51318	12.7519	322.431	36.7215	21.498	Metabolism
s247.g6926	cellulose synthase catalytic subunit	86.1519	62.3694	46.2837	805.596	115.315	77.2646	Cell structure and component
s182.g5436	nohit	40.6734	26.5792	18.2288	199.687	37.3226	32.6151	Unknown
s007.g158	nohit	15.5849	13.36	18.7552	405.307	40.512	25.5367	Unknown
s007.g157	nohit	8.4245	7.56382	8.7901	173.326	22.5811	15.5882	Unknown
s043.g1757	nohit	310.964	472.705	846.79	1966.99	642.425	856.429	Unknown
s084.g3258	cellulase 2	11.2092	12.0681	15.8321	267.029	34.4928	21.7167	Cell structure and component
s026.g1076	CDP-diacylglycerol---inositol 3-phosphatidyltransferase	20.3083	26.8864	76.18	212.143	66.2195	60.9763	Metabolism
s145.g5206	nohit	22.9372	24.1557	27.542	528.484	56.7719	11.9916	Unknown
s272.g8208	nohit	12.1451	11.229	10.3197	172.377	34.3953	22.7958	Unknown
s043.g1923	Beta-ketoacyl synthase	72.9125	56.6131	43.4126	648.843	97.882	61.6102	Metabolism
s007.g217	nohit	18.7809	14.2345	14.5559	203.519	27.2272	18.0398	Unknown
s247.g6758	nohit	59.3163	37.2816	27.6164	265.684	55.4603	51.8554	Unknown
s096.g3553	cellulase 2	43.5911	33.2344	20.4957	202.057	36.1985	31.6292	Cell structure and component
s145.g4950	beta-ketoacyl synthase	118.069	133.452	168.112	517.482	185.041	166.207	Metabolism
s043.g2104	nohit	8.68324	8.6346	11.7512	320.916	27.0781	34.5611	Unknown
s009.g887	nohit	579.128	656.233	800.018	1501.85	474.648	571.743	Unknown
s009.g884	nohit	43.9748	38.4617	38.9266	937.589	103.834	60.492	Unknown
s318.g8853	nohit	10.4304	10.3829	13.6919	264.091	27.0283	7.22615	Unknown
s080.g2606	conserved unknown protein	52.5359	71.2957	100.248	182.895	96.8746	85.6105	Unknown
s295.g8675	hypothetical protein VIC_001472	16.3398	18.7018	32.7333	356.258	65.5099	52.9833	Unknown
s247.g6923	PREDICTED: ABC membrane transporter-like	47.4504	40.2748	38.1758	824.448	91.9089	57.2466	Energy
s182.g5643	long chain fatty acid elongase	75.858	50.212	25.4061	197.898	52.0106	51.7164	Metabolism
s043.g1966	rab-type small GTPase	71.3031	80.9638	94.9414	250.933	83.9253	81.5628	Signaling
s043.g1556	nohit	8.66844	8.65505	12.5728	179.64	24.3138	13.7612	Unknown
s043.g1552	nohit	24.7728	28.5683	39.7209	887.521	85.1338	56.1305	Unknown
s043.g1553	nohit	8.97447	9.578	15.2313	327.668	32.3644	24.8402	Unknown
s082.g3132	nohit	70.477	50.404	22.9266	241.319	31.438	28.4045	Unknown
s043.g1733	acetyl CoA synthetase	37.1435	45.9874	49.616	257.831	38.5857	42.3682	Metabolism
s185.g5801	conserved unknown protein	33.7208	26.4514	20.1024	175.096	39.7416	27.4845	Unknown
s104.g3779	flagellar associated protein	19.6743	15.8881	15.4671	450.904	44.8226	23.7121	Cell structure and component
s354.g10068	Aardvark	16.0514	12.8947	11.4623	220.06	26.4645	17.8028	Unknown
s354.g10069	nohit	21.3843	19.2859	15.8036	281.125	33.589	25.4887	Unknown
s127.g4292	beta-lactamase	73.8912	49.3649	30.6531	262.016	56.1677	45.1904	Cell structure and component
s295.g8336	nohit	38.7468	38.2631	42.089	309.732	53.8416	44.2322	Unknown
s080.g2786	nohit	14.6191	16.5913	19.0314	326.245	38.3783	21.3735	Unknown
s080.g2785	nohit	7.79696	7.28548	10.3292	171.501	20.2227	12.3522	Unknown
s245.g6526	nohit	106.29	80.4864	62.2712	1265.95	156.768	96.8423	Unknown
s330.g9177	nohit	16.7864	13.6861	13.4418	314.981	38.8113	24.8155	Unknown
s354.g10049	nohit	84.5899	94.4767	87.712	502.711	84.8667	107.064	Unknown
s247.g6982	nohit	15.4536	14.8444	18.2881	391.737	44.5546	29.711	Unknown
s069.g2284	putative aspartyl protease	20.0615	13.7173	10.4479	169.657	27.8252	17.7964	Protein metabolism and folding
s259.g7228	beta-lactamase	45.0513	34.22	19.4037	255.82	52.9034	37.9009	Cell structure and component
s259.g7223	nohit	9.55366	8.20505	8.44218	242.995	25.6971	13.699	Unknown
s043.g1894	Clathrin heavy chain	103.085	119.353	135.362	272.08	88.4584	105.947	Transport
s104.g3860	DRP,dynamin-related protein	227.496	154.827	81.0259	916.953	205.208	162.946	Cell cycle
s104.g3861	DRP,dynamin-related protein	189.902	127.949	75.9484	809.861	167.961	158.725	Cell cycle
s081.g2822	nohit	118.327	97.0341	112.55	2370.29	339.309	300.997	Unknown
s247.g6570	manganese lipoxygenase	17.4424	18.5788	27.7807	452.619	58.1722	29.8281	Signaling
s026.g1471	nohit	19.5858	18.6487	20.8328	239.921	25.148	32.814	Unknown
s247.g6722	nohit	80.8037	88.5601	122.555	2329.21	227.569	101.026	Unknown
s112.g3959	nohit	44.6376	36.4945	36.891	795.017	94.3052	62.9279	Unknown
s026.g1280	nohit	25.6444	19.9654	18.6306	441.98	48.3421	29.7434	Unknown
s095.g3453	ATP-binding Cassette(ABC) Superfamily	24.5681	27.2037	36.537	219.839	52.5407	39.1809	Transport
s247.g6801	peptidase S8 and S53	20.909	19.6767	22.7031	600.065	60.4942	31.6446	Protein metabolism and folding
s185.g5842	nohit	56.5759	40.7774	30.8265	515.216	82.8818	53.6202	Unknown
s127.g4472	nohit	203.11	226.141	270.109	4977.89	465.973	116.976	Unknown
s185.g5934	serine protease	17.5395	16.8683	20.0318	468.165	51.8811	31.2612	Signaling
s021.g988	hypothetical protein PPL_07348	14.2186	11.4722	14.3073	308.719	31.1576	17.9928	Unknown
s082.g3071	ABC transmembrane transporter	26.2525	21.238	21.6039	486.943	53.7922	30.8879	Transport
s355.g10414	nohit	76.878	77.3314	74.8281	1517.69	239.245	65.1258	Unknown
s295.g8693	nohit	10.5746	11.47	28.1741	226.61	32.1891	27.5994	Unknown
s295.g8692	conserved unknown protein	17.44	21.3596	44.4569	221.663	34.0745	29.9013	Unknown
s193.g6033	hypothetical protein AURANDRAFT_71640	102.631	108.376	101.007	216.109	102.933	146.278	Unknown
s145.g5140	phosphoenolpyruvate carboxylase	126.715	108.991	99.4157	400.257	89.6787	80.2626	Metabolism
s127.g4492	TRAM,LAG1 and CLN8(TLC) lipid-sensing domain containing protein	59.3096	38.5269	21.006	169.218	48.4186	42.3339	Signaling
s214.g6112	acyltransferase 3	17.8174	16.6116	17.9537	471.376	48.4086	30.5918	Metabolism
s188.g5979	nohit	36.7875	45.0336	56.6162	824.612	119.445	63.1899	Unknown
s324.g8886	peptidase C19 family protein	55.9545	47.7488	57.4332	711.069	117.394	80.3459	Protein metabolism and folding
s182.g5726	nohit	293.424	302.934	274.134	312.307	210.708	289.165	Unknown
s127.g4302	mitogen-activated protein kinase,putative	17.1803	16.1431	15.1938	376.922	42.275	24.0395	Signaling
s018.g950	c-myb-like transcription factor	18.4172	14.9877	13.3551	292.999	41.0379	29.2642	Signaling
s018.g959	FG-GAP repeat domain protein	23.2037	24.2709	23.5367	224.841	35.4855	29.6718	Cell cycle
s080.g2488	nohit	213.722	174.79	184.285	3539.59	499.062	417.536	Unknown
s095.g3357	hypothetical protein VIC_001472	39.4741	48.3501	71.3414	789.343	153.194	120.338	Unknown
s185.g5872	nohit	19.0757	20.4911	25.3976	272.191	36.4132	26.3231	Unknown
s185.g5874	nohit	16.2793	14.1971	15.8323	417.083	36.5157	21.2175	Unknown
s043.g1998	atp-citrate synthase	349.07	333.997	283.505	739.137	236.826	300.726	Energy
s043.g2109	nohit	41.9189	35.8801	63.6351	1774.5	131.857	164.749	Unknown
s069.g2462	nohit	57.5502	38.5166	25.395	205.68	43.8933	35.2499	Unknown
s308.g8821	nohit	26.8066	29.8112	45.3908	341.751	47.2456	42.044	Unknown
s140.g4722	nohit	38.2873	36.893	38.0544	779.079	93.0133	69.9804	Unknown
s140.g4723	nohit	43.068	43.7304	55.5641	654.268	84.6989	51.622	Unknown
s018.g972	nohit	348.563	297.426	360.252	7983.6	830.066	571.247	Unknown
s355.g10315	croquemort-like mating protein M82	10.6302	9.35338	9.9033	207.531	20.0631	13.1394	Cell cycle
s058.g2166	cellobiohydrolaseII	44.425	52.82	71.0938	764.695	155.833	91.6911	Cell structure and component
s080.g2694	conserved unknown protein	28.1469	32.6696	40.0937	174.233	57.3335	48.5144	Unknown
s111.g3930	conserved unknown protein	133.169	94.5342	48.5659	450.7	113.221	97.1185	Unknown
s341.g9826	nohit	9.27252	8.27662	8.44002	189.906	17.2842	9.01618	Unknown
s007.g49	copine,putative	7.3373	7.88938	9.61651	183.551	22.2152	11.9407	Unknown
s007.g47	hypothetical protein VOLCADRAFT_97397	12.2025	12.6583	20.1771	240.196	35.9368	25.0849	Unknown
s096.g3747	nohit	444.35	444.12	493.434	8370.98	1307.66	837.566	Unknown
s009.g363	alternative oxidase isoform A	153.62	106.459	51.1496	239.125	72.0912	119.93	Energy
s172.g5349	nohit	21.6119	23.5015	37.0675	178.417	58.9624	41.9333	Unknown
s308.g8748	nohit	18.4956	14.0909	10.6061	194.505	30.5068	15.6385	Unknown
s026.g1518	family 15 glycosyltransferase	5.58842	5.67095	7.8566	231.877	20.0322	10.3467	Metabolism
s295.g8548	Beta-ketoacyl synthase	6.4113	6.11369	6.0657	171.414	16.6134	9.19351	Metabolism
s259.g7293	nohit	99.7123	94.7699	106.668	287.15	127.519	106.99	Unknown
s259.g7294	FAD-linked oxidoreductase	13.2542	11.6015	15.3177	280.048	30.8259	17.5609	Energy
s069.g2405	assimilatory nitrate reductase	82.7965	71.9725	74.6206	219.897	99.3369	106.278	Metabolism
s145.g5020	nohit	48.2014	40.0609	43.0127	1112.87	110.232	78.0113	Unknown
s026.g1221	nohit	14.0243	13.3615	16.3424	175.009	42.9412	14.9926	Unknown
s080.g2549	nohit	85.782	72.7933	52.1847	1103.45	127.745	84.7109	Unknown
s080.g2548	PREDICTED protein	27.611	20.8365	14.205	216.26	33.7235	24.5855	Unknown
s247.g6627	aspartic protease PM5	23.9179	26.2072	32.6832	323.394	54.9416	34.8435	Protein metabolism and folding
s252.g7128	nohit	308.988	341.017	307.83	619.911	297.391	346.039	Unknown
s069.g2467	nohit	24.5135	19.2432	13.2693	187.616	30.685	18.0143	Unknown
s217.g6320	nohit	18.5837	20.1018	26.0893	210.632	32.7765	29.1937	Unknown
s247.g6584	conserved unknown protein	11.7757	11.1101	11.7602	168.046	21.4034	16.8342	Unknown
s026.g1068	protein kinase putative	24.2147	19.0685	16.8421	215.162	33.5015	27.1215	Signaling
s214.g6227	Rho guanine nucleotide exchange factor	37.0767	31.0869	20.5078	232.011	36.4687	30.8542	Signaling
s043.g1586	nohit	30.1393	38.2734	82.4562	289.506	109.625	76.8967	Unknown
s007.g224	hypothetical protein RHA1_ro04171	55.6851	46.0655	49.0425	898.075	102.308	68.4911	Unknown
s295.g8717	nohit	7.83931	9.43222	8.4012	269.143	28.3757	6.32965	Unknown
s247.g6842	voltage-gated ion channel superfamily	52.872	41.4599	42.4982	195.169	98.3271	85.4854	Energy
s330.g9153	nohit	127.821	97.9946	48.313	300.914	107.976	107.971	Unknown
s324.g8944	acetyl-CoA carboxylase,putative	144.44	132.719	123.038	274.384	178.625	146.924	Metabolism
s009.g914	urease	119.72	102.605	76.1083	243.528	118.694	131.829	Metabolism
s009.g743	aconitate hydratase,mitochondrial precursor	241.625	223.026	187.234	522.991	241.959	165.442	Energy
s018.g949	ribosomal protein rpL10	113.674	87.213	85.9761	275.63	227.714	112.807	Protein metabolism and folding
s043.g1622	pre-mRNA-processing factor,putative	62.2076	97.2946	205.361	434.093	121.604	121.972	DNA, RNA and gene expression
s324.g8883	nohit	13.7358	18.4556	69.7847	219.633	43.2273	35.7503	Unknown
s330.g9631	nohit	112.428	88.8822	60.9635	205.199	106.815	102.408	Unknown
s145.g4868	ADP ribosylation factor	66.0179	86.573	114.031	219.911	68.163	81.1333	Transport
s247.g6912	multispanning membrane protein	67.5439	79.665	166.287	396.037	123.279	124.117
s042.g1544	nohit	310.734	356.365	338.073	527.333	456.003	385.728	Unknown
s007.g103	conserved unknown protein	63.4138	73.1214	108.179	172.902	74.2917	83.4006	Unknown
s350.g9938	nucleolin,putative	187.289	111.942	78.1878	224.688	186.047	114	Protein metabolism and folding
s247.g6917	Cysteine synthase	86.1539	106.455	140.414	226.078	160.36	110.822	Metabolism
s026.g1094	Acyl-CoA dehydrogenase	94.3541	163.653	276.853	516.686	227.707	170.675	Metabolism
s009.g888	nohit	332.345	397.196	516.828	989.879	202.132	249.493	Unknown
s140.g4824	nohit	34.7545	66.3985	129.622	268.732	68.224	78.964	Unknown
s008.g335	v-type ATPase	1004.87	968.122	1210.98	1487.62	1311.04	728.348	Energy
s145.g4893	nohit	84.2809	102.884	133.194	221.522	184.213	136.494	Unknown
s247.g6980	nohit	13.5016	28.3223	93.0923	215.118	161.75	117.067	Unknown

## Sheet: C2
Gene no.	Annotation			FPKM value				Go-term
		3 h	4 h	6 h	12 h	24 h	48 h
s185.g5785	beta chain succinyl-coa synthetase	228.654	255.733	310.885	354.282	239.586	229.412	Metabolism
s043.g1797	plastidic ATP/ADP transporter	43.9886	75.946	190.684	189.299	138.106	87.1221	Transport
s140.g4683	histone H2B	317.423	366.159	493.898	494.802	278.53	187.08	Cell structure and component
s077.g2482	v-type h-atpase subunit	394.759	397.079	478.311	522.913	444.642	296.77	Energy
s354.g10038	hypothetical protein SCHCODRAFT_233257	153.702	211.385	292.926	347.29	169.55	165.36	Unknown
s096.g3662	Putative: similar to kinetochore associated 2	61.2564	113.225	218.158	226.933	87.1393	122.733	Cell structure and component
s295.g8450	Isocitrate lyase(Isocitrase)(Isocitratase)(ICL)	25.2633	77.9693	171.407	198.768	162.295	73.1874	Metabolism
s267.g7726	citrate synthase	198.526	245.122	332.698	370.717	261.159	273.615	Metabolism
s080.g2556	nad-dependent epimerase/dehydratase	65.0032	130.047	319.964	376.421	120.996	142.703	Metabolism
s007.g216	Arf1,ARF family GTPase	258.646	353.346	525.554	583.862	219.48	340.398	Signaling
s245.g6423	nohit	118.806	188.992	630.828	604.122	301.961	313.572	Unknown
s245.g6422	nohit	165.473	290.293	864.519	724.256	414.693	343.398	Unknown
s214.g6190	nohit	45.6159	82.0103	177.12	244.361	89.7756	94.4567	Unknown
s185.g5840	long chain acyl-coA synthetase	59.1425	99.4063	165.93	178.504	154.17	103.337	Metabolism
s252.g7083	histone H2A	664.058	1280.61	3174.62	2657.86	1443.22	1568.85	Cell structure and component
s311.g8842	beta tubulin	53.6607	110.336	233.953	200.424	80.7701	119.87	Cell structure and component
s082.g3076	hypothetical protein Gbem_1483	197.463	227.16	378.518	408.754	209.082	258.67	Unknown
s267.g7712	nohit	186.092	215.512	218.398	222.771	188.894	214.404	Unknown
s267.g7713	nohit	208.426	282.666	281.594	290.552	238.015	237.098	Unknown
s080.g2760	nohit	109.228	128.864	157.727	205.805	80.6814	130.724	Unknown
s026.g1104	fatty acid desaturase domain protein	131.364	190.048	269.504	254.031	93.8435	151.204	Metabolism
s214.g6172	endomembrane protein 70-like protein,putative	75.5604	106.15	175.08	142.524	75.3211	117.005	Protein metabolism and folding
s007.g26	transcription factor C2H2	141.007	164.621	321.215	238.441	245.982	199.816	Signaling
s295.g8500	nohit	69.8535	97.7626	187.328	159.325	101.076	156.733	Unknown
s082.g3093	mitochondrial carrier protein	157.924	201.244	209.244	255.136	104.575	140.909	Transport
s354.g10111	histone H2A isoform 2	333.064	446.861	1112.78	992.388	437.125	600.532	Cell structure and component
s271.g8108	PREDICTED: histone cluster 2,H3c2-like	257.972	403.843	1071.62	923.215	437.532	405.861	Cell structure and component
s043.g1911	nucleoside diphosphate kinase A	146.247	154.626	216.305	174.353	153.434	107.34	Energy
s084.g3217	cell division control protein 48	131.145	178.197	210.694	186.778	131.161	162.417	Cell cycle
s182.g5600	nohit	164.476	207.072	247.105	238.711	209.401	229.102	Unknown
s182.g5504	GDP-4-keto-6-deoxy-D-mannose epimerase-reductase	45.3776	76.2607	196.37	153.207	86.8085	109.473	Metabolism
s066.g2208	nohit	211.513	268.333	356.043	319.884	162.26	299.826	Unknown
s185.g5831	hypothetical protein Dole_0419	94.1644	118.572	184.007	139.338	93.3283	105.138	Unknown
s354.g10112	PREDICTED: histone cluster 2,H3c2-like	102.328	143.797	325.522	197.007	141.362	134.822	Cell structure and component
s354.g10116	histone H1-like protein	51.9115	86.6078	240.472	148.276	76.7417	103.228	Cell structure and component
s009.g453	solute carrier family 35,member B1	37.4337	66.9237	175.502	94.3095	69.7941	92.047	Transport
s355.g10356	triosephosphate isomerase/glyceraldehyde-3-phosphate dehydrogenase putative	142.889	203.856	290.669	246.734	284.442	268.042	Metabolism
s185.g5835	ubiquitin-conjugating enzyme 1	50.9738	126.325	210.585	124.196	166.415	131.22	Protein metabolism and folding

## Sheet: C3
Gene no.	Annotation		FPKM value					Go-term
		3 h	4 h	6 h	12 h	24 h	48 h
s009.g855	nohit	962.475	800.577	525.494	1761.37	988.116	1200.14	Unknown
s145.g4946	nohit	424.331	356.629	292.365	512.422	346.733	518.183	Unknown
s145.g4945	nohit	1423.09	1234.84	1048.34	1967.62	1250.27	1911.74	Unknown
s182.g5444	nohit	221.809	198.839	220.245	254.132	247.438	290.102	Unknown
s350.g9960	Ankyrin	116.974	79.9506	56.3651	180.55	92.4592	108.932	Signaling
s267.g7589	nohit	123.039	108.417	123.087	187.276	156.86	156.699	Unknown
s185.g5951	molybdenum cofactor biosynthesis protein C	113.471	79.9273	87.2523	231.349	181.877	214.988	Metabolism
s214.g6208	chloroplast clp protease P	237.855	207.22	191.149	305.509	284.5	246.46	Protein metabolism and folding
s271.g8013	nohit	233.115	220.97	272.696	447.112	363.566	397.516	Unknown
s262.g7477	nohit	101.507	118.801	128.916	211.107	173.096	172.218	Unknown
s330.g9159	Aardvark	324.589	359.071	326.001	474.762	466.88	457.569	Unknown
s073.g2476	nohit	146.582	172.682	179.318	204.888	202.178	217.724	Unknown
s262.g7478	nohit	43.2554	52.118	59.1337	183.446	150.037	113.239	Unknown

## Sheet: C4
Gene no.	Annotation			FPKM value				Go-term
		3 h	4 h	6 h	12 h	24 h	48 h
s341.g9828	conserved unknown protein	166.317	181.984	184.768	141.425	195.777	151.786	Unknown
s009.g548	nohit	330.557	348.294	354.33	220.074	363.947	248.102	Unknown
s127.g4429	Ketol-acid reductoisomerase	433.819	395.846	377.427	291.874	494.463	265.403	Metabolism
s009.g654	EF2,translation elongation factor 2	606.354	567.516	539.885	460.469	574.955	463.736	Protein metabolism and folding
s247.g6983	nohit	232.991	261.52	233.856	175.423	268.873	193.409	Unknown
s349.g9931	nohit	262.927	269.807	179.385	124.975	256.018	132.793	Unknown
s271.g8191	nuclear cap-binding protein	137.764	183.899	123.896	99.6129	183.667	94.9049	DNA, RNA and gene expression
s112.g4078	nohit	1028.86	1033.35	929.636	602.72	1038.9	710.474	Unknown
s145.g5121	40S ribosomal protein S8	905.162	904.567	729.329	568.179	761.147	382.612	Protein metabolism and folding
s112.g4010	60S ribosomal protein L7a-2	879.609	840.243	775.903	534.274	796.04	516.765	Protein metabolism and folding
s112.g4013	cytochrome c	368.277	275.532	191.523	257.788	231.944	184.606	Energy
s009.g683	60S ribosomal protein L13a	512.818	485.738	422.849	255.097	452.453	284.745	Protein metabolism and folding
s050.g2149	60S ribosomal protein L8,putative	232.641	231.697	201.606	115.511	231.077	161.348	Protein metabolism and folding
s214.g6135	60S ribosomal protein L13	533.359	538.887	452.198	301.465	489.632	280.429	Protein metabolism and folding
s330.g9260	nohit	371.93	354.789	325.956	228.015	343.308	245.178	Unknown
s267.g7599	ribosomal protein L27	831.742	690.754	707.169	458.149	720.187	499.702	Protein metabolism and folding
s247.g6701	nohit	319.299	376.033	363.578	306.391	351.351	219.931	Unknown
s114.g4133	60S ribosomal protein L7	1151.32	1121.21	968.751	620.119	965.428	527.16	Protein metabolism and folding
s330.g9635	nohit	236.077	262.444	236.817	243.082	236.593	183.951	Unknown
s009.g609	60S ribosomal protein L24	482.979	521.299	460.941	306.536	478.851	252.942	Protein metabolism and folding
s355.g10334	nohit	153.813	173.949	121.752	61.506	140.182	97.8056	Unknown
s096.g3521	40S ribosomal protein-like protein	510.538	495.162	388.688	270.313	481.081	345.618	Protein metabolism and folding
s185.g5899	38 kDa ribosome-associated protein precursor	301.022	197.516	92.9476	16.9031	112.14	88.4817	Protein metabolism and folding
s214.g6263	60S ribosomal protein L32-1	613.158	604.156	537.797	412.601	637.985	428.874	Protein metabolism and folding
s301.g8727	similar to splicing factor Prp8	177.774	180.92	146.549	108.239	170.114	114.947	DNA, RNA and gene expression
s295.g8346	ribosomal protein L12	539.888	506.477	393.403	304.145	492.656	245.503	Protein metabolism and folding
s308.g8762	ribosomal protein rpl30	410.035	388.273	329.301	222.886	367.101	250.998	Protein metabolism and folding
s295.g8666	60S ACIDIC ribosomal protein P2	560.9	552.465	546.791	339.437	574.683	336.805	Protein metabolism and folding
s096.g3548	eukaryotic elongation factor-1 B gamma	236.906	208.996	146.741	84.708	157.709	107.646	Protein metabolism and folding
s043.g1761	PREDICTED: ribosomal protein S14-like isoform 1	462.301	457.79	433.654	251.06	451.041	277.487	Protein metabolism and folding
s140.g4780	40S ribosomal protein S3a-2	413.554	393.223	367.486	236.157	367.628	217.899	Protein metabolism and folding
s271.g8007	40S ribosomal protein S2	393.288	391.476	336.415	224.221	360.32	242.979	Protein metabolism and folding
s043.g2090	60S ribosomal protein L5	306.364	292.676	246.04	177.058	288.663	208.768	Protein metabolism and folding
s341.g9798	similar to 60s ribosomal protein l11	643.09	626.629	549.747	352.509	557.415	370.701	Protein metabolism and folding
s247.g6778	40S ribosomal protein S16	552.508	519.859	454.016	329.411	473.169	389.447	Protein metabolism and folding
s324.g9004	ribosomal protein rps15	1058.22	1051.54	891.288	527.669	910.199	597.387	Protein metabolism and folding
s127.g4320	60S ribosomal protein L26-like protein	863.95	812.43	788.215	545.525	763.874	585.111	Protein metabolism and folding
s182.g5565	cytochrome b-c1 complex subunit Rieske,putative	213.33	193.456	179.094	137.693	192.912	139.186	Photosynthesis
s069.g2393	60S ribosomal protein L6	419.686	415.497	366.043	232.338	353.751	212.754	Protein metabolism and folding
s009.g777	40S ribosomal protein S19	302.36	310.33	276.496	184.313	263.383	171.443	Protein metabolism and folding
s354.g10286	60S ribosomal protein L191 putative	456.837	445.547	418.42	244.73	429.414	318.464	Protein metabolism and folding
s214.g6125	carbonic anhydrase	629.007	318.968	208.201	68.5805	138.84	141.998	Photosynthesis
s140.g4664	ATP/ADP translocator	1089.93	740.788	471.212	416.036	637.232	411.649	Energy
s295.g8686	nohit	540.243	372.505	216.994	271.481	235.809	220.708	Unknown
s271.g7911	60S ribosomal protein L10	837.608	796.771	747.239	501.352	820.736	602.885	Protein metabolism and folding
s259.g7364	fructose-bisphosphate aldolase,class I	848.852	694.894	559.88	554.824	570.405	455.609	Metabolism
s267.g7705	cytoplasmic ribosomal protein L18	737.029	707.891	637.528	365.726	682.411	523.87	Protein metabolism and folding
s330.g9594	component of cytosolic 80S ribosome and 40S small subunit	813.144	745.055	674.51	421.488	701.316	546.495	Protein metabolism and folding
s007.g325	ribosomal protein S20(ISS)	404.6	379.08	394.078	243.002	404.252	281.966	Protein metabolism and folding
s295.g8498	60S ribosomal protein L23	736.733	739.92	649.69	435.567	650.173	413.712	Protein metabolism and folding
s341.g9813	40S ribosomal protein S4	634.233	580.651	554.946	340.57	550.146	379.148	Protein metabolism and folding
s069.g2311	60S ribosomal protein L3	411.607	392.132	351.006	238.898	373.771	254.393	Protein metabolism and folding
s080.g2685	ribosomal protein S18	267.709	249.602	232.179	150.577	223.391	144.909	Protein metabolism and folding
s341.g9871	acidic ribosomal protein P1	778.793	737.551	773.211	474.031	796.526	597.673	Protein metabolism and folding
s259.g7309	nohit	257.509	230.914	181.219	113.656	212.39	171.055	Unknown
s096.g3537	ribosomal protein S12	627.227	630.989	564.888	349.445	582.247	377.492	Protein metabolism and folding
s182.g5733	nohit	166.637	191.412	142.086	89.0865	155.352	97.2821	Unknown
s245.g6500	acyl carrier protein	178.03	188.777	180.881	94.7963	184.66	111.305	Metabolism
s271.g8135	nascent polypeptide associated complex alpha	457.898	455.379	300.829	195.944	304.852	234.759	Protein metabolism and folding
s096.g3489	nohit	199.478	173.466	103.542	58.3727	103.144	103.56	Unknown
s084.g3233	60S ribosomal protein L31	370.935	368.345	338.162	207.946	346.085	292.282	Protein metabolism and folding
s271.g8177	nohit	507.507	489.477	282.704	194.933	244.504	178.755	Unknown
s295.g8632	40S ribosomal protein S3,putative	328.884	300.815	284.081	185.548	294.063	221.144	Protein metabolism and folding
s271.g7982	40S ribosomal protein S10	397.516	384.611	357.179	224.419	346.833	237.461	Protein metabolism and folding
s267.g7637	PREDICTED: guanine nucleotide-binding protein subunit beta-2-like 1-like	406.505	369.989	340.651	200.098	311.949	229.244	Signaling
s267.g7792	60S ribosomal protein L151 putative	620.51	602.972	524.367	327.774	549.135	358.725	Protein metabolism and folding
s026.g1332	eucarytic translation initiation factor 5A	659.705	592.542	550.111	322.166	538.875	461.264	Protein metabolism and folding
s095.g3415	40S ribosomal protein S9-1	502.383	499.991	442.396	248.755	447.142	349.28	Protein metabolism and folding
s354.g10123	ribosomal protein L35	265.315	216.883	237.066	145.614	237.472	189.464	Protein metabolism and folding
s009.g763	60S ribosomal protein L37a,putative	1072.94	1075.85	1004.14	655.781	996.375	636.376	Protein metabolism and folding
s026.g1313	ubiquitin extension protein 1/2	584.624	625.947	506.604	341.049	523.314	349.334	Protein metabolism and folding
s259.g7268	60S ribosomal protein L21-1	558.214	561.448	473.722	281.642	480.821	408.796	Protein metabolism and folding
s267.g7556	ribosomal protein L18	480.43	441.63	423.638	280.658	405.046	284.045	Protein metabolism and folding
s330.g9634	conserved unknown protein	256.394	290.738	250.799	230.484	266.421	243.673	Unknown
s252.g7108	40S ribosomal protein S11	1063.97	1006.75	1103.23	680.665	1012.14	777.264	Protein metabolism and folding
s069.g2307	60S acidic ribosomal protein P1,putative	515.117	540.687	453.012	267.167	441.311	306.792	Protein metabolism and folding
s026.g1316	60S acidic ribosomal protein P0	705.02	717.102	681.758	423.312	649.838	461.966	Protein metabolism and folding
s328.g9143	general substrate transporter	206.006	166.889	117.197	25.9361	108.98	108.252	Transport
s069.g2406	40S ribosomal protein S17	849.821	809.997	788.615	475.116	684.534	523.824	Protein metabolism and folding
s130.g4495	nohit	328.851	333.194	291.649	292.236	259.542	218.91	Unknown
s247.g6580	peroxiredoxin Q	168.728	120.168	43.9835	15.912	30.7492	50.7612	Energy
s252.g7073	EEF1A2,eukaryotic translation elongation factor 1 alpha	1560.87	1530.27	1437.12	975.017	1241.07	905.572	Protein metabolism and folding
s112.g4087	60S ribosomal protein L23a	1194.89	1176.65	1039.91	685.012	996.469	721.438	Protein metabolism and folding
s212.g6062	diaminopimelate epimerase	334.738	363.253	282.324	175.811	271.764	204.389	Protein metabolism and folding
s354.g10139	40S ribosomal protein S21	598.142	581.82	513.478	361.788	450.8	382.074	Protein metabolism and folding
s354.g10273	60S ribosomal protein L36	411.132	404.587	391.971	261.209	355.734	202.586	Protein metabolism and folding
s330.g9427	nohit	180.582	171.884	128.141	81.6934	134.101	116.625	Unknown
s247.g6777	EF-1 guanine nucleotide exchange domain-containing protein,putative	190.977	180.363	159.305	100.585	129.504	108.876	Protein metabolism and folding
s080.g2742	eukaryotic elongation factor-1 B beta	304.022	284.084	208.407	105.388	180.544	161.428	Protein metabolism and folding
s295.g8434	RL9,ribosomal protein 9	800.067	753.42	757.141	480.488	717.232	527.268	Protein metabolism and folding
s341.g9737	transcription factor BTF3 like protein putative	375.213	324.939	260.816	170.276	254.727	225.309	DNA, RNA and gene expression
s080.g2641	RL14,ribosomal protein 14 60S large ribosomal subunit	849.284	867.93	776.638	477.346	713.214	565.656	Protein metabolism and folding
s009.g638	Heat shock protein 70 putative	196.346	184.488	108.095	59.3654	82.146	84.0465	Protein metabolism and folding
s082.g3069	lipoprotein,type 6	348.524	351.891	255.929	194.302	227.579	212.649	Unknown
s324.g9043	60S ribosomal protein L27	318.609	306.584	325.118	184.691	298.677	226.18	Protein metabolism and folding
s096.g3478	Ribosomal protein S27	307.679	300.713	264.884	159.5	237.388	171.957	Protein metabolism and folding
s162.g5272	ATP-dependent RNA helicase eIF4A,putative	398.677	343.894	288.5	185.372	275.645	277.211	DNA, RNA and gene expression
s232.g6375	ribosomal protein L38	784.938	765.555	755.218	443.753	646.95	518.832	Protein metabolism and folding
s140.g4719	RL44,ribosomal protein 44 60S large ribosomal subunit	510.69	493.822	479.233	278.242	444.422	343.422	Protein metabolism and folding
s066.g2194	nohit	812.503	683.744	678.767	281.03	645.199	576.483	Unknown
s162.g5234	60S ribosomal protein L10a-1	214.258	198.667	193.808	109.053	161.159	118.414	Protein metabolism and folding
s043.g1645	transcription factor MYB	469.531	429.977	417.526	248.605	387.902	329.847	Signaling
s349.g9917	beta-Ig-H3/fasciclin	287.88	236.223	152.706	58.5787	84.4906	68.4806	Cell structure and component
s026.g1413	40S ribosomal protein S24 putative	1011.12	997.634	944.284	625.762	873.088	692.581	Protein metabolism and folding
s080.g2663	60S ribosomal protein L35	615.659	595.681	580.908	370.202	515.948	390.932	Protein metabolism and folding
s125.g4157	nohit	137.407	191.763	77.4566	32.0217	71.8142	48.593	Unknown
s096.g3639	nohit	462.585	467.11	429.994	253.02	392.913	280.876	Unknown
s112.g4015	Ribosomal protein S23,component of cytosolic 80S ribosome and 40S small subunit	494.461	475.487	478.444	275.997	402.648	345.638	Protein metabolism and folding
s259.g7269	40S ribosomal protein S13	593.661	644.783	612.249	332.235	518.061	384.253	Protein metabolism and folding
s295.g8481	ubiquitin	342.745	330.396	311.346	184.238	278.13	242.699	Protein metabolism and folding
s082.g3013	40S ribosomal protein S6 putative	626.853	593.437	575.029	393.857	494.994	454.362	Protein metabolism and folding
s082.g3011	nohit	316.433	283.338	297.718	141.881	263.368	230.411	Unknown
s185.g5937	pre-mRNA splicing factor SF2 putative	275.535	269.457	176.578	80.9349	173.012	170.04	DNA, RNA and gene expression
s354.g10248	nohit	169.934	181.418	170.301	86.3093	156.504	131.408	Unknown
s185.g5792	40S ribosomal protein S25,putative	2399.66	2463.64	2377.78	1474.7	1974.04	1338.41	Protein metabolism and folding
s354.g10271	ribosomal protein L34	328.966	310.813	314.194	177.665	285.816	246.964	Protein metabolism and folding
s069.g2257	nohit	167.322	178.373	131.816	57.1508	128.326	117.161	Unknown
s104.g3891	conserved unknown protein	421.371	408.287	441.308	299.472	305.882	252.73	Unknown
s247.g6615	nohit	113.66	169.943	163.048	77.0035	171.763	127.065	Unknown
s104.g3790	RS7,ribosomal protein 7	598.108	547.313	584.622	354.353	495.364	441.73	Protein metabolism and folding
s127.g4350	peptidyl-prolyl cis-trans isomerase,cyclophilin-type	215.29	230.07	216.789	121.443	168.126	147.315
s104.g3822	nohit	180.274	178.857	174.287	92.8774	150.753	134.456	Unknown
s009.g741	nohit	196.789	188.029	168.704	132.976	150.723	151.134	Unknown
s185.g5866	signal peptidase complex subunit 3,putative	142.795	136.28	168.536	83.5673	131.401	110.731	Protein metabolism and folding
s043.g1856	component of cytosolic 80S ribosome and 40S small subunit	621.646	613.962	640.064	367.808	480.885	416.99	Protein metabolism and folding
s026.g1059	Glycine dehydrogenase(decarboxylating)	206.617	191.843	167.192	133.714	247.49	131.534	Metabolism
s140.g4753	component of cytosolic 80S ribosome and 60S large subunit	558.2	508.133	462.031	308.025	501.668	440.794	Protein metabolism and folding

## Sheet: C5
Gene no.	Annotation			FPKM value				Go-term
		3 h	4 h	6 h	12 h	24 h	48 h
s267.g7663	nohit	76.2195	79.663	91.1149	91.1861	248.6	263.26	Unknown
s303.g8736	3-oxoacyl-(acyl-carrier-protein) synthase II	669.768	439.856	234.045	281.515	801.762	850.944	Metabolism
s080.g2754	Protein required for ethanol metabolism	120.29	126.52	120.326	65.6105	165.247	190.686	Metabolism
s079.g2486	SOS2(SALT OVERLY SENSITIVE 2);kinase	87.9143	105.604	107.069	83.8964	131.402	232.284	Stress and cell death
s324.g9045	nohit	131.126	122.694	112.056	114.942	157.003	183.322	Unknown
s069.g2438	nohit	215.505	232.799	178.798	134.517	312.693	316.724	Unknown
s026.g1275	transcription factor LSD	160.173	159.851	162.763	149.455	266.588	256.696	Signaling
s259.g7283	nohit	174.151	124.449	79.0054	74.9752	237.559	238.729	Unknown
s214.g6234	conserved unknown protein	269.501	204.021	150.658	111.619	295.479	314.708	Unknown
s043.g1641	glucose-6-phosphate isomerase	145.445	135.467	122.398	86.5503	177.479	183.643	Metabolism
s271.g8137	Aspartyl beta-hydroxylase(ISS)	178.751	193.949	247.6	173.562	336.539	311.436	Metabolism
s185.g5944	nohit	163.34	128.115	112.133	123.241	167.246	177.977	Unknown
s080.g2596	nohit	197.126	188.262	231.464	163.396	234.361	237.627	Unknown
s007.g292	nohit	314.76	294.843	272.241	172.766	419.123	418.495	Unknown
s069.g2383	violaxanthin/chlorophyll a binding protein precursor	6198.15	7022.54	6367.46	3800.59	10399.4	11927.9
s112.g3954	nohit	124.994	125.57	141.926	96.7132	155.424	174.929	Unknown
s145.g4885	flavohemoglobin	151.211	162.245	132.322	103.196	186.049	209.433	Stress and cell death
s009.g340	nohit	107.457	109.164	135.063	93.4322	182.134	209.5	Unknown
s086.g3265	nohit	155.966	159.511	130.159	81.7377	204.217	234.461	Unknown
s086.g3264	nohit	128.194	124.562	82.277	48.9008	172.785	163.166	Unknown
s009.g873	nohit	173.103	188.348	150.997	121.327	252.888	285.867	Unknown
s252.g7168	predicted protein	140.318	120.858	98.3374	69.1892	154.693	179.048	Unknown
s084.g3186	transcription factor MYB-related	110.359	131.047	161.682	83.0485	157.842	189.026	Signaling
s145.g4967	Fatty acid desaturase	208.867	152.275	122.713	162.347	290.326	536.111	Metabolism
s026.g1060	nohit	285.515	260.706	247.356	176.074	326.635	374.186	Unknown
s214.g6223	hypothetical protein AURANDRAFT_70645	100.588	172.448	213.518	112.283	381.031	665.975	Unknown
s140.g4559	conserved unknown protein	144.975	161.425	155.385	146.867	237.196	225.218	Unknown
s009.g903	Light harvesting complex protein	2623.74	2360.19	2269.55	1322.4	3198	3097.45	Protein metabolism and folding
s295.g8685	thioredoxin h	183.384	164.128	135.893	85.8824	212.793	216.088	Stress and cell death
s080.g2687	ferredoxin oxidoreductase	307.106	245.283	210.268	159.087	332.817	368.409	Metabolism
s140.g4698	chloroplast fructose-1,6-bisphosphatase	155.001	161.711	160.619	70.9778	189.93	193.976	Metabolism
s182.g5704	nohit	175.36	194.156	188.139	138.989	211.933	207.431	Unknown
s267.g7531	coatomer subunit delta,putative	929.242	951.729	910.997	550.764	1113.45	1248.97	Transport
s145.g5101	nohit	143.913	183.366	185.165	101.43	190.317	219.39	Unknown
s009.g480	nohit	144.434	141.501	147.39	101.368	163.479	183.796	Unknown
s355.g10395	calmodulin-like domain protein kinase	47.8276	34.8661	25.5444	55.3449	113.303	171.955	Signaling
s252.g7201	mitogen-activated protein kinase,putative	152.687	162.465	144.313	88.9917	167.165	310.075	Signaling
s295.g8634	voltage-dependent anion-selective channel protein,putative	384.249	420.656	481.672	189.394	480.845	484.703	Transport
s252.g7200	nohit	238.175	253.319	277.492	164.941	241.905	524.935	Unknown
s187.g5978	nohit	229.872	231.363	231.938	155.699	247.881	382.121	Unknown
s271.g7956	Fatty acid desaturase	441.515	345.066	261.533	194.786	436.763	673.456	Metabolism
s043.g1705	nohit	429.744	441.845	403.863	235.616	443.783	588.896	Unknown
s271.g7957	Fatty acid desaturase	185.06	135.424	116.478	98.8393	181.1	279.317	Metabolism
s009.g641	metalloprotease	520.861	464.236	390.479	315.663	558.77	605.357	Protein metabolism and folding
s009.g498	conserved unknown protein	775.728	760.487	743.133	356.349	873.303	911.233	Unknown
s043.g1922	protein kinase putative	202.437	185.027	159.865	139.473	208.121	221.621	Signaling
s247.g6882	light harvesting protein	2193.64	1821.19	1387.26	724.132	2364.74	2542.64	Photosynthesis
s354.g10061	L-ascorbate peroxidase	237.344	241.847	237.539	172.986	251.936	253.142	Metabolism
s267.g7803	nohit	139.166	85.5935	48.2837	41.4019	145.177	175.192	Unknown
s277.g8230	ubiquinol cytochrome c reductase subunit 6	341.294	316.58	289.992	184.94	357.874	378.84	Energy
s009.g481	stearoyl-ACP desaturase	267.612	260.933	212.836	129.921	293.704	298.835	Metabolism
s318.g8864	nohit	181.392	149.77	95.9354	73.1899	188.996	210.825	Unknown
s043.g1704	conserved unknown protein	313.593	313.128	277.783	159.251	315.883	353.099	Unknown
s165.g5335	nohit	292.524	285.889	275.629	251.541	283.155	336.988	Unknown
s267.g7727	nohit	198.361	182.981	174.103	185.324	194.643	206.121	Unknown
s247.g6996	nohit	100.096	108.444	128.247	104.979	104.516	206.213	Unknown
s080.g2635	stearoyl-CoA desaturase	355.203	289.053	210.78	138.72	293.006	489.846	Metabolism
s210.g6057	nohit	377.438	243.761	64.8048	68.1892	280.948	602.463	Unknown
s330.g9465	ferredoxin	170.395	148.98	142.487	81.3291	165.953	182.15	Metabolism
s096.g3494	nohit	332.056	332.192	236.46	89.29	264.025	480.918	Unknown
s247.g6670	nohit	436.403	375.364	301.762	149.38	339.547	604.522	Unknown
s214.g6141	Probable membrane-associated 30 kDa protein,chloroplast precursor	165.136	150.727	127.639	79.7294	166.404	177.197
s185.g5949	conserved hypothetical protein	483.825	457.648	414.897	311.76	502.201	490.094	Unknown
s247.g6669	conserved unknown protein	370.363	292.802	236.142	107.667	288.266	478.163	Unknown
s145.g4928	putative plastid light harvesting protein isoform 10	356.343	369.913	343.943	158.367	355.737	395.811
s140.g4802	nohit	203.256	162.113	111.966	86.9706	191.828	228.453	Unknown
s330.g9192	nohit	546.576	333.529	151.896	149.097	507.539	616.417	Unknown
s214.g6106	nohit	361.268	310.948	235.697	114.124	303.203	427.841	Unknown
s021.g991	nohit	286.482	177.851	44.2082	51.7288	214.032	387.683	Unknown
s341.g9772	conserved unknown protein	174.461	119.691	53.3224	19.0276	168.622	198.779	Unknown
s247.g6942	nohit	68.2503	99.9534	112.701	57.6138	75.4226	173.624	Unknown
s230.g6355	nohit	171.16	126.562	71.1606	56.2056	152.791	197.056	Unknown
s185.g5825	nohit	304.184	293.563	228.396	110.836	268.462	339.206	Unknown
s080.g2747	delta 5 fatty acid desaturase	252.485	211.259	168.751	89.5552	222.388	279.133	Metabolism
s026.g1168	nohit	300.374	222.653	213.549	243.032	285.6	302.012	Unknown
s341.g9869	thioredoxin family protein,putative	170.383	153.138	111.907	48.0461	145.884	195.095	Stress and cell death
s267.g7529	nohit	291.581	267.767	270.296	116.886	205.018	389.554	Unknown
s341.g9713	Light harvesting complex protein	1968.89	1751.44	1459.36	667.835	1979.48	2025.76	Photosynthesis
s145.g5151	nohit	130.359	140.083	154.337	78.9314	107.756	200.822	Unknown
s127.g4234	Destroys the superoxide radical which is normally produced within the cells and which are toxic to b	128.378	144.425	131.705	57.2242	105.841	183.177	Stress and cell death
s009.g700	NADH dehydrogenase(ubiquinone) subunit 10	175.208	161.495	160.868	118.342	158.668	176.989	Energy
s112.g4033	delta-6 desaturase	277.053	195.735	130.451	95.2471	174.703	300.517	Metabolism
s127.g4202	conserved unknown protein	156.344	159.271	191.659	102.911	165.694	181.322	Unknown

## Sheet: C6
Gene no.	Annotation			FPKM value				Go-term
		3 h	4 h	6 h	12 h	24 h	48 h
s246.g6544	nohit	55.3197	114.127	129.72	124.983	183.365	156.845	Unknown
s267.g7660	predicted protein	338.831	617.884	1079.82	960.232	1495.88	1311.03	Unknown
s043.g2052	nohit	491.738	500.73	512.725	575.183	624.544	562.62	Unknown
s341.g9878	nohit	122.09	245.01	372.647	349.023	553.562	423.462	Unknown
s043.g1863	expressed unknown protein	32.2802	47.1788	79.2146	147.503	269.77	128.399	Unknown
s340.g9690	nohit	25.3665	41.9871	78.2817	136.902	221.254	102.911	Unknown
s007.g74	Triosephosphate isomerase	59.471	78.2447	125.636	117.392	177.156	110.584	Energy
s295.g8486	cytochrome c oxidase subunit VIa	232.64	222.635	238.265	272.889	279.619	262.841	Energy
s145.g4865	cyanobacteria-specific enzyme from dihydropteroate synthase family	59.0182	62.6774	121.825	384.466	357.837	112.645	Energy
s295.g8382	Phosphoglycerate kinase,cytosolic	33.9513	59.4165	113.799	181.164	243.565	148.19	Energy
s185.g5860	nohit	442.144	525.513	635.987	493.089	763.147	603.805	Unknown
s145.g5109	nohit	55.9229	73.0128	108.808	101.434	190.251	176.915	Unknown
s252.g7084	conserved hypothetical protein	33.6711	59.2061	157.808	307.111	425.894	158.242	Unknown
s009.g872	nohit	150.72	164.717	178.399	182.216	222.881	180.22	Unknown
s259.g7246	nohit	105.997	98.303	114.526	112.963	191.108	157.822	Unknown
s080.g2586	Sulfite reductase,ferredoxin dependent	257.094	268.567	302.81	344.712	391.834	262.368	Metabolism
s330.g9571	conserved unknown protein	24.9765	37.6591	67.4569	116.792	185.845	49.1664	Unknown
s080.g2587	transcription factor Whirly	174.508	151.518	185.33	344.042	364.177	166.002	Signaling
s009.g650	elongation factor P	102.766	107.114	127.587	176.07	281.07	157.405	Protein metabolism and folding
s247.g6884	phosphoenolpyruvate carboxykinase	148.705	176.411	230.897	214.92	446.099	239.894	Metabolism
s262.g7480	fanciful K+ uptake-b family transporter	99.5929	82.6194	74.6354	173.521	232.967	180.399	Transport
s185.g5862	Trigger factor(TF)	130.327	99.4354	103.126	225.33	297.911	115.87	Protein metabolism and folding
s007.g207	nohit	166.027	204.977	184.793	224.307	300.776	177.862	Unknown
s162.g5292	hypothetical protein OsJ_01299	342.738	254.489	245.274	489.218	601.733	459.985	Unknown
s009.g856	50S ribosomal protein L28	511.91	393.788	385.224	653.371	719.427	464.77	Protein metabolism and folding
s247.g6705	probable bifunctional purine synthesis protein	121.506	132.861	131.527	135.121	181.718	130.032	Metabolism
s043.g1874	30S ribosomal protein S1	243.058	192.062	176.446	354.625	448.178	243.524	Protein metabolism and folding
s082.g3060	30S ribosomal protein S15	255.779	201.409	177.043	316.056	385.466	195.462	Protein metabolism and folding
s127.g4480	50S ribosomal protein L17	208.409	152.48	122.438	283.749	390.527	169.384	Protein metabolism and folding
s145.g4990	chaperonin cpn60	170.167	137.126	115.921	215.537	362.597	143.787	Protein metabolism and folding
s104.g3883	nohit	167.368	169.658	135.783	200.666	218.425	176.242	Unknown
s341.g9727	amidophosphoribosyltransferase	196.596	174.686	165.54	204.526	233.044	218.662	Metabolism
s182.g5748	peptidyl prolyl cis-trans isomerase A(I)	376.02	348.369	322.939	419.203	648.92	345.064	Protein metabolism and folding
s080.g2638	cytochrome c oxidase subunit 6b	214.827	195.589	201.041	223.616	275.126	233.245	Energy
s026.g1100	nohit	307.572	255.229	242.909	358.495	467.397	330.175	Unknown
s043.g1832	conserved unknown protein	96.6832	102.527	103.282	102.208	228.449	119.015	Unknown
s295.g8387	Plastid ribosomal protein S1	382.428	267.042	255.423	454.492	610.157	417.939	Protein metabolism and folding
s032.g1529	chloroplast 50S ribosomal protein L15	244.649	196.845	177.856	304.598	452.671	228.678	Protein metabolism and folding
s082.g2880	similar to 60S ribosomal protein L26	202.718	175.107	134.178	233.979	318.304	194.303	Protein metabolism and folding
s082.g2944	nohit	251.293	291.007	274.942	266.363	322.128	247.295	Unknown
s082.g2924	nohit	119.447	89.3887	73.3281	137.265	244.869	106.161	Unknown
s057.g2164	nohit	112.795	105.013	109.715	117.162	203.444	123.439	Unknown
s267.g7812	thiamin biosynthesis protein	152.052	145.52	139.675	162.627	315.038	158.137	Energy
s259.g7348	nohit	268.185	219.755	176.849	274.175	438.33	213.353	Unknown
s140.g4715	L-ascorbate peroxidase	361.199	293.535	265.081	382.077	792.623	436.987	Stress and cell death
s080.g2673	Zinc(Zn2)-Iron(Fe2) Permease(ZIP) Family	102.217	97.1485	99.2545	96.0319	179.686	111.59	Transport
s354.g10009	nohit	458.763	434.082	436.665	458.902	524.622	445.56	Unknown
s247.g6600	nohit	476.712	466.779	455.203	538.277	540.26	394.373	Unknown
s330.g9317	ATP synthase subunit gamma,putative	422.351	397.035	382.031	413.176	509.841	424.658	Energy
s095.g3395	nohit	180.714	156.796	130.565	175.379	306.501	156.511	Unknown
s145.g4923	nohit	84.2478	82.622	65.5073	86.6185	197.288	127.443	Unknown
s182.g5606	Phosphoadenylyl-sulfate reductase(thioredoxin)	192.953	141.719	130.116	173.564	305.431	124.44	Energy
s127.g4171	glutamate 1-semialdehyde 2,1-aminomutase	227.98	234.864	213.1	197.314	568.027	169.032	Metabolism
s042.g1546	nohit	604.027	559.705	571.215	564.983	1012.82	671.729	Unknown
s145.g5100	F-type H-ATPase beta subunit	681.729	603.669	595.967	638.006	834.964	679.246	Energy
s009.g704	vacuolar proton pump alpha subunit	306.068	266.446	264.744	284.603	311.526	270.771	Energy
s007.g186	nucleoside diphosphate kinase B putative	110.814	85.1575	66.2458	84.549	176.182	82.2319	Energy

## Sheet: C7
Gene no.	Annotation			FPKM value				Go-term
		3 h	4 h	6 h	12 h	24 h	48 h
s247.g6874	Glutamate ammonia ligase	1337.01	971.126	678.317	1054.79	1655.98	1129.29	Metabolism
s026.g1189	predicted protein	162.997	159.749	153.21	137.3	311.194	176.127	Unknown
s096.g3741	predicted protein	256.011	235.873	235.532	205.832	331.368	212.239	Unknown
s007.g162	PEFG,plastid translation elongation factor EF-G	371.357	248.618	172.509	298.247	549.401	429.701	Protein metabolism and folding
s080.g2560	Glutamate dehydrogenase 1(NADP-dependent)	177.694	152.694	124.977	141.741	279.242	169.935	Metabolism
s330.g9362	nohit	165.629	195.398	167.573	133.049	254.412	136.622	Unknown
s095.g3396	nohit	209.712	162.314	127.689	155.52	245.682	148.381	Unknown
s096.g3595	urease accessory protein ureG	146.115	160.654	138.065	129.98	184.42	131.657	Metabolism
s182.g5437	coproporphyrinogen III oxidase	202.129	186.65	166.375	161.421	384.775	223.343	Metabolism
s127.g4455	predicted protein	291.188	223.92	147.283	222.421	481.351	345.135	Unknown
s009.g521	triose or hexose phosphate/phosphate translocator	145.209	97.0745	50.8355	54.0935	234.875	96.3118	Transport
s354.g10097	photosystem II stability/assembly factor HCF136	215.485	171.485	132.9	176.611	341.197	262.758	Photosynthesis
s247.g6678	ATP synthase subunit delta&apos;,putative	356.257	352.355	309.766	328.48	439.556	367.581	Energy
s127.g4380	ATP synthase O subunit,mitochondrial precursor	289.301	263.955	264.858	271.459	323.982	299.19	Energy
s162.g5251	chloroplast ATPase gamma subunit precursor	327.701	252.003	178.142	209.224	526.093	337.051	Energy
s007.g113	transketolase	1439.69	949.988	550.139	719.784	1991.35	1161.29	Metabolism
s247.g6736	nohit	790.486	615.32	448.869	532.74	1089.15	776.581	Unknown
s267.g7796	nohit	562.791	447.682	309.375	369.963	794.717	558.661	Unknown
s069.g2328	hypothetical protein glr2150	1607.28	970.885	586.663	607.327	2031.35	1187.72	Unknown
s043.g1840	Photosystem II oxygen evolution complex protein PsbP	228.051	184.168	133.299	133.011	280.233	187.803	Photosynthesis
s080.g2590	expressed unknown protein	424.573	337.09	235.368	239.887	714.192	437.052	Unknown
s007.g163	dihydrolipoamide dehydrogenase	257.03	161.585	95.9048	135.949	364.417	248.457	Metabolism
s112.g4062	beta-ketoacyl synthase	240.713	173.383	122.286	129.638	289.326	215.66	Metabolism
s271.g7972	ATP-dependent Clp protease proteolytic subunit	162.859	160.011	152.934	150.556	231.357	190.081	Protein metabolism and folding
s021.g1003	nohit	699.248	595.663	399.529	270.002	992.053	532.491	Unknown
s009.g678	inosine-5&apos;-monophosphate dehydrogenase 2	143.251	137.609	127.574	106.568	207.378	144.982	Metabolism
s096.g3735	Fructose-bisphosphatase	159.076	110.946	75.8579	81.4264	241.889	165.323	Metabolism
s182.g5377	nohit	113.17	109.406	99.8497	88.4624	238.439	162.38	Unknown
s127.g4194	conserved unknown protein	181.453	129.201	79.5488	117.394	333.167	255.026	Unknown
s267.g7511	Acetyl-CoA carboxylase,partial	346.138	228.715	117.579	136.79	420.09	289.921	Metabolism
s145.g5147	FKBP-type peptidyl-prolyl cis-trans isomerase 2	246.594	217.356	218	177.014	364.508	243.155	Metabolism
s140.g4727	geranylgeranyl reductase	1168.52	1004.8	950.156	650.836	1475.44	879.681	Metabolism
s026.g1298	nohit	234.73	260.095	248.447	184.231	315.841	213.538	Unknown
s127.g4241	triose-phosphate isomerase	203.995	127.273	83.4616	91.9743	287.211	214.764	Metabolism
s308.g8791	nohit	1793.39	964.056	510.447	749.216	2063.58	1682.82	Unknown
s214.g6169	hypothetical protein Esi_0107_0030	110.449	77.618	65.6521	70.3984	172.239	137.708	Unknown
s018.g946	dihydrolipoamide acetyltransferase,pyruvate dehydrogenase E2 component	398.444	246.15	120.379	133.684	454.993	325.407	Metabolism
s043.g1829	fructose-1,6-bisphosphate aldolase	204.071	128.043	65.4836	68.5507	268.527	197.872	Metabolism
s007.g293	Glutamate synthase(NADH/NADPH-dependent)	206.721	206.657	149.438	111.31	280.76	179.995	Metabolism
s080.g2628	Light harvesting complex protein	1440.85	1309.8	1000.06	666.669	1871.45	1216.35	Photosynthesis
s007.g294	ferredoxin-dependent glutamate synthase,putative	130.477	114.947	92.1653	76.7935	171.832	124.134	Metabolism
s009.g725	hydroxymethylbilane synthase	277.646	224.954	177.568	123.375	336.042	237.679	Metabolism
s267.g7512	nohit	1504.37	1011.92	568.179	598.984	1740.35	1377.83	Unknown
s267.g7671	phosphoglycerate mutase	337.479	292.53	218.444	202.341	382.313	298.059	Metabolism
s009.g689	CDGSH iron sulfur domain-containing protein	242.895	185.965	164.525	141.928	288.215	230.558	Unknown
s026.g1018	plastidic triose-phosphate/phosphate translocator	277.295	349.863	371.927	186.861	549.497	269.315	Transport
s267.g7530	HSF35,heat shock transcription factor	524.438	511.158	472.159	306.885	736.377	485.06	Signaling
s112.g4037	Catalase	156.158	155.471	128.9	85.43	197.041	125.783	Stress and cell death
s080.g2692	beta-hydroxyacyl-ACP dehydratase,putative	329.655	225.881	139.644	111.723	383.778	306.667	Metabolism
s096.g3507	plasma membrane hydrogen ATPase	164.778	120.968	93.3103	97.0838	172.107	146.612	Energy
s182.g5746	3-oxoacyl-[acyl-carrier protein] reductase	362.42	248.83	136.416	196.146	459.971	421.803	Metabolism
s007.g260	glycine cleavage system h-protein	257.177	228.931	196.52	118.014	316.169	224.889	Energy
s082.g2983	cytochrome c1 putative	242.256	237.737	211.226	175.299	278.298	229.049	Energy
s140.g4625	Light harvesting complex protein	1788.07	1549.75	1207.65	880.7	2362.26	1717.69	Photosynthesis
s009.g674	conserved unknown protein	160.148	160.417	144.506	99.2252	208.323	149.799	Unknown
s145.g5071	extrinsic protein in photosystem II	602.598	544.834	403.882	291.582	1052.61	723.124	Photosynthesis
s080.g2737	chloroplast ferredoxin NADP(+) reductase	1520.53	1264.76	759.577	531.862	1813.44	1254.41	Energy
s131.g4498	glutaredoxin	142.882	157.844	170.018	105.163	227.019	140.221	Stress and cell death
s271.g8119	chloroplast photosystem II U precursor	500.48	454.028	386.428	327.305	831.673	607.442	Photosynthesis
s182.g5628	Light harvesting complex protein	2831.25	2515.92	2228.75	1579.66	3735.1	2716.85	Photosynthesis
s182.g5629	Light harvesting complex protein	2242.76	1959.64	1741.96	1140.3	3003.36	2142.32	Photosynthesis
s043.g1575	nohit	238.908	208.878	155.913	101.945	274.92	218.03	Unknown
s271.g7940	nohit	468.664	520.552	526.966	442.818	614.283	488.751	Unknown
s182.g5513	mitochondrial-processing peptidase subunit beta	180.077	154.269	145.919	98.8281	208.371	169.636	Protein metabolism and folding
s080.g2748	nohit	1440.83	1285.37	1017.01	756.038	2466.99	1802.86	Unknown
s060.g2182	oxygen-evolving enhancer protein	2275.64	2072.81	1854.32	1117.05	3415.94	2400.54	Photosynthesis
s330.g9165	putative NADH dehydrogenase	184.137	187.031	183.562	132.917	208.824	167.32	Energy
s007.g129	Cytochrome c oxidase subunit Vb	206.04	197.904	202.699	126.442	233.602	184.426	Energy
s095.g3331	nohit	1239.83	1163.61	936.924	539.803	1549.57	1223.47	Unknown
s096.g3545	nohit	249.061	216.872	143.346	86.8805	298.657	237.266	Unknown
s145.g4929	ribulose-phosphate 3-epimerase	284.946	176.557	86.1663	75.3214	309.037	236.615	Metabolism
s267.g7600	conserved unknown protein	1485.86	1219.72	880.581	607.55	1965.37	1602.23	Unknown
s007.g240	Light harvesting complex protein	2874.92	2766.65	2358.17	1495.5	3735.93	2799.92	Photosynthesis
s096.g3746	nohit	503.13	480.3	624.534	1	1750.68	922.589	Unknown
s026.g1156	geranylgeranyl pyrophosphate synthetase	268.353	226.973	162.478	116.954	328.011	277.904	Metabolism
s330.g9514	light harvesting complex protein 3	2415.07	2161.11	1740.62	1272.15	3215.27	2694.42	Photosynthesis
s214.g6067	nohit	3282.31	3063.06	2519.33	1850.94	4922.29	3642.06	Unknown
s043.g1640	nohit	142.591	142.127	99.0857	61.2449	172.401	139.166	Unknown
s080.g2604	ferredoxin component	2588.59	2366.71	1834.07	1231.45	3224.26	2785.82	Energy
s080.g2598	nohit	1200.98	1165.76	1109.82	798.943	1957.75	1530.71	Unknown
s084.g3189	glycine-rich RNA-binding protein	215.54	243.826	263.429	209.012	356.711	284.509	DNA, RNA and gene expression
s026.g1269	peroxisomal membrane protein-related	355.608	382.343	399.379	246.179	735.172	499.741	Stress and cell death
s104.g3825	NADH-ubiquinone oxidoreductase-related(ISS)	206.787	198.642	209.872	158.912	258.223	210.297	Energy
s330.g9312	nohit	153.318	159.956	131.094	75.5355	184.231	143.601	Unknown
s324.g8925	nohit	1047.94	1051.18	971.495	898.726	1512.22	1290.22	Unknown
s009.g542	predicted protein	255.343	226.038	196.723	157.611	352.12	306.199	Unknown
s267.g7608	Glutamyl-tRNA Reductase,chloroplast precursor	534.084	493.97	409.911	250.656	653.602	548.778	Energy
s104.g3815	Chalcone Isomerase	225.955	210.033	201.445	166.042	320.649	274.511	Metabolism
s341.g9733	Light harvesting complex protein	2611.27	2461.86	1984.58	1188.07	3216.62	2699.33	Photosynthesis
s330.g9429	nohit	404.574	451.033	473.175	385.315	519.046	432.778	Unknown
s267.g7789	conserved unknown protein	141.32	123.515	95.8148	107.002	252.539	201.537	Unknown
s330.g9210	Alb3 homolog,thylakoidal inner membrane insertase	137.851	129.362	136.934	109.069	211.018	165.695	Cell structure and component
s026.g1190	nohit	249.315	258.263	253.859	154.1	326.066	253.412	Unknown
s330.g9356	Pyridoxamine 5&apos;-phosphate oxidase-related	205.607	174.645	133.984	85.5932	259.255	221.514	Metabolism
s009.g503	light harvesting complex protein 3	2151.68	1902.28	1556.64	1056.08	2956.13	2507.12	Photosynthesis
s267.g7746	conserved hypothetical protein	304.906	313.066	267.795	230.091	357.054	324.038	Unknown
s182.g5376	nohit	212.517	221.964	191.671	163.403	477.12	355.997	Unknown
s104.g3775	photosystem II reaction center M protein,plastid precursor	1666.29	1675.11	1526.85	1231.45	3225.51	2596.04	Photosynthesis
s185.g5950	light harvesting complex protein 2	1008.56	894.633	776.796	542.916	1461.41	1236.63	Photosynthesis
s080.g2675	Phytoene desaturase,chloroplast precursor	136.481	94.9265	72.8739	105.114	285.444	247.876	Metabolism
s009.g428	putative FKBP-type peptidyl-prolyl cis-trans isomerase 2	189.923	175.82	184.473	162.888	374.517	318.202	Metabolism
s082.g3077	Light harvesting complex protein	2234.85	1970.03	1533.35	1120.47	3148.94	2741.97	Photosynthesis
s267.g7576	nohit	439.183	382.128	431.688	361.715	470.278	446.21	Unknown
s026.g1251	Light harvesting complex protein	2004.14	1794.18	1567.71	1043.94	2848.15	2503.69	Photosynthesis
s330.g9489	thioredoxin f	493.76	469.95	443.896	240.741	663.684	557.148	Energy
s330.g9377	peroxisomal membrane protein-related	868.132	859.281	787.846	541.858	1515.17	1304.61	Cell structure and component
s354.g10132	NADH dehydrogenase(ubiquinone) 1 beta subcomplex	174.015	191.641	202.799	136.52	242.773	203.519	Energy
s182.g5609	predicted protein	129.338	130.95	151.98	92.754	170.268	152.039	Unknown
s145.g5135	predicted protein	375.791	352.578	346.761	358.535	461.325	442.794	Unknown
s145.g5136	nohit	1044.62	925.657	759.068	639.683	1440.08	1311.91	Unknown
s267.g7709	putative anion:sodium symporter	231.735	212.821	185.633	122.44	255.332	239.873	Transport
s125.g4156	Light harvesting complex protein	559.433	501.723	477.511	359.521	820.595	729.535	Photosynthesis
s295.g8432	Pyruvate kinase	256.06	189.71	137.724	158.225	302.89	308.023	Metabolism
s245.g6490	Tha4/Hcf106 protein	97.1483	109.721	113.691	100.892	173.725	161.373	Unknown

## Sheet: C8
Gene no.	Annotation			FPKM value				Go-term
		3 h	4 h	6 h	12 h	24 h	48 h
s009.g499	NAD-dependent epimerase/dehydratase	285.697	215.317	113.686	81.0835	187.21	203.495	Metabolism
s162.g5253	enoyl-acp reductase	307.906	201.345	89.469	66.4877	271.483	223.735	Metabolism
s082.g3073	Phosphoribulokinase	1074.09	656.715	312.541	189.701	757.808	594.402	Energy
s214.g6113	Light harvesting complex protein	3205.69	2994.02	2505.45	935.957	2943.11	2787.41	Photosynthesis
s096.g3522	nohit	202.836	156.167	142.021	141.018	164.67	196.999	Unknown
s259.g7398	CAB/ELIP/HLIP superfamily of protein	928.181	884.48	678.655	270.009	982.148	765.348	Unknown
s330.g9442	ferredoxin	348.258	284.655	196.41	125.429	279.085	279.72	Energy
s182.g5407	nohit	412.512	243.662	138.459	93.1768	285.842	286.711	Unknown
s271.g7996	ATP-sulfurylase	186.155	101.695	43.5465	24.721	126.078	103.65	Energy
s082.g2984	superoxide dismutase	493.344	373.936	253.832	170.637	409.991	398.374	Stress and cell death
s295.g8371	peroxisomal membrane protein-related	405.511	306.671	227.419	117.848	370.711	300.554	Stress and cell death
s330.g9213	nohit	716.87	432.646	208.951	127.579	594.878	404.637	Unknown
s095.g3445	nohit	607.904	412.161	239.873	123.031	554.693	500.632	Unknown
s214.g6105	1-deoxy-D-xylulose 5-phosphate synthase,chloroplast precursor	336.877	279.205	182.677	95.104	275.334	328.027	Metabolism
s043.g1803	predicted protein	168.167	144.501	101.973	66.834	155.186	151.444	Unknown
s096.g3597	cyclophilin	320.274	252.338	164.03	137.567	295.546	303.4	Cell structure and component
s095.g3345	nohit	245.702	158.3	73.9088	33.3417	210.217	139.871	Unknown
s341.g9780	nohit	306.697	202.61	78.0416	22.9563	126.417	207.816	Unknown
s080.g2682	vacuolar ATPase	277.989	257.802	214.177	213.059	273.447	265.259	Energy
s007.g131	cellulase 1	173.372	114.525	58.0472	32.1599	89.662	110.24	Cell structure and component
s007.g77	aureochrome 3	229.309	228.28	197.748	90.8225	235.665	212.84	Photosynthesis
s101.g3761	nohit	172.236	136.574	79.3313	36.9713	137.75	133.562	Unknown
s247.g6855	zeaxanthin epoxidase	467.258	435.104	330.065	120.923	392.603	360.93	Metabolism
s252.g7040	Magnesium chelatase subunit H,putative chloroplast precursor	439.35	374.73	268.524	90.4859	434.755	292.067	Metabolism
s145.g5186	(E)-4-hydroxy-3-methyl-but-2-enyl diphosphate synthase	381.52	318.833	207.491	109.071	310.424	278.998	Metabolism
s165.g5322	nohit	286.843	277.913	213.118	127.92	237.369	236.858	Unknown
s190.g6019	nohit	290.717	197.429	141.2	68.9057	137.296	197.903	Unknown
s185.g5959	nohit	213.326	182.868	130.385	120.49	157.179	212.334	Unknown
s095.g3439	nohit	865.842	550.075	510.25	482.152	552.743	686.058	Unknown
s271.g8112	conserved unknown protein	412.579	366.995	308.047	163.45	328.606	375.858	Unknown
s267.g7539	nohit	173.236	159.413	156.651	91.9404	179.985	149.557	Unknown
s354.g10003	enolase	660.763	527.93	282.552	248.353	548.326	496.182	Metabolism
s330.g9244	nohit	269.945	190.291	92.6612	46.534	149.14	255.753	Unknown
s247.g6828	malonyl-CoA:ACP transacylase	201.047	140.505	65.1349	49.0486	146.429	134.006	Metabolism
s185.g5876	nohit	692.909	528.845	365.342	188.611	756.123	446.753	Unknown
s127.g4439	Peroxiredoxin family protein	206.622	168.031	114.67	88.5056	206.801	195.289	Stress and cell death
s145.g5047	nohit	266.306	157.133	58.4563	55.5992	142.283	180.902	Unknown
s145.g5048	cellulose synthase catalytic subunit	176.522	98.4974	35.1986	36.6415	92.8865	99.5392	Cell structure and component
s355.g10357	glyceraldehyde-3-phosphate dehydrogenase	4073.12	2526.12	1235	981.753	3584.19	2594.55	Metabolism
s182.g5369	redoxin	194.606	201.586	165.277	102.297	187.881	183.203	Energy
s145.g5025	Sedoheptulose-bisphosphatase	651.123	443.214	206.812	106.196	614.347	514.593	Metabolism
s127.g4268	phosphoglycerate mutase	187.574	156.721	122.951	64.7568	163.62	179.171	Metabolism
s043.g1915	CbbX protein homolog	484.551	371.713	320.184	217.471	450.391	390.345	Photosynthesis
s271.g8028	cyclin-dependent protein kinase,putative	327.464	252.035	224.193	227.059	309.143	277.292	Cell cycle
s271.g8027	nohit	233.028	185.052	150.906	152.574	210.406	193.163	Unknown
s096.g3685	chloroplast 1-deoxy-D-xylulose 5-phosphate reductoisomerase precursor	199.979	180.321	98.5621	69.1099	191.016	186.389	Metabolism
s182.g5406	hypothetical protein VOLCADRAFT_61631	2335.13	1344.83	844.986	672.517	1984.63	1413.67	Unknown
s182.g5409	plasma membrane hydrogen ATPase	692.516	399.981	238.204	179.05	597.287	416.244	Energy
s095.g3444	oxidoreductase,NAD-binding,myo-inositol 2-dehydrogenase	452.016	301.112	154.637	100.941	448.296	312.64	Energy
s140.g4805	pyruvate dehydrogenase	357.916	244.743	124.547	119.059	360.273	314.572	Metabolism
s007.g31	L-aspartate oxidase	372.223	249.101	179.617	184.753	346.015	354.907	Metabolism
s026.g1071	expressed protein	284.665	196.973	128.064	211.605	253.058	279.664	Unknown
s026.g1072	nohit	230.377	169.188	107.108	157.669	205.351	220.089	Unknown
s330.g9471	Cytochrome b6-f complex iron-sulfur subunit	1368.21	1126.32	799.024	653.692	1459.69	1144.66	Energy
s267.g7791	ammonium transporter	1499.65	1203.5	920.524	882.897	1552.43	1330.6	Transport
s245.g6403	beta-glucosidase	345.864	248.94	136.863	238.53	307.481	346.311	Metabolism
s262.g7500	nohit	364.387	264.772	164.909	153.149	382.794	304.956	Unknown
s271.g7988	nitrate reductase 1	450.274	271.156	162.472	181.078	315.405	260.004	Metabolism
s271.g7989	Nitrate high affinity transporter	1143.75	506.392	259.009	233.185	751.691	480.809	Transport
s330.g9579	argininosuccinate synthetase	169.964	112.153	70.4723	80.0675	156.936	108.998	Metabolism
s182.g5679	fructose-1,6-bisphosphate aldolase	3366.61	2194.11	914.031	604.383	2909.95	1584.43	Metabolism
s127.g4354	nohit	446.377	315.796	142.475	60.5617	289.605	208.614	Unknown
s156.g5221	peroxyredoxin	406.589	316.485	227.697	152.284	370.02	260.652	Stress and cell death
s096.g3551	poly(A+) RNA-binding protein,putative	250.863	196.949	150.124	186.417	205.535	180.206	DNA, RNA and gene expression
s026.g1167	conserved unknown protein	272.104	231.395	207.371	240.736	246.496	224.923	Unknown
s330.g9291	Carbamoyl-phosphate synthase(glutamine-hydrolyzing)	169.237	113.454	76.9085	86.8258	146.326	86.3948	Metabolism
s295.g8651	phosphoglycerate kinase	1410.19	875.919	423.944	144.186	869.826	575.615	Metabolism
s227.g6334	myo-inositol dehydrogenase	320.84	256.213	169.589	133.609	253.144	194.689	Metabolism
s247.g6857	Light harvesting complex protein	339.434	223.036	81.9036	38.9509	127.403	143.396	Photosynthesis
s341.g9756	PBipA,plastid GTPase BipA/TypA	240.235	136.94	49.1048	44.5793	80.6011	90.7132	Energy
s009.g383	poly(A) binding protein	297.851	227.432	169.901	135.438	248.674	190.726	DNA, RNA and gene expression
s341.g9791	nohit	167.747	96.6352	52.1968	59.1428	113.619	69.5815	Unknown
s259.g7284	predicted protein	446.906	325.399	219.661	99.814	231.75	264.633	Unknown
s165.g5323	nohit	230.017	210.858	170.539	95.4168	187.94	177.193	Unknown
s046.g2116	DNA, RNA and gene expression	244.874	275.503	200.569	196.557	227.374	227.587	DNA, RNA and gene expression
s095.g3438	ferredoxin nitrite reductase	1286.93	1043.24	740.027	552.725	805.214	836.029	Energy
s055.g2163	nohit	338.059	321.062	266.961	134.427	343.968	253.403	Unknown
s267.g7816	triosephosphate isomerase + glyceraldehyde-3-phosphate dehydrogenase	299.217	190.083	70.3299	16.6955	98.5778	101.086	Energy
s341.g9710	tetrapyrrole-binding protein	323.596	230.317	131.459	60.9443	185.481	141.295	Transport
s007.g52	triosephosphate isomerase/glyceraldehyde-3-phosphate dehydrogenase	261.597	181.803	95.163	40.5693	134.136	113.251	Metabolism
s145.g5187	(E)-4-hydroxy-3-methyl-but-2-enyl diphosphate synthase	201.404	204.68	100.205	55.1736	167.818	119.758	Metabolism
s271.g8068	chaperonin CPN60-1,mitochondrial precursor	299.821	252.084	197.722	151.284	249.752	189.97	Protein metabolism and folding
s271.g7945	nohit	258.509	196.881	102.841	88.1104	94.3322	132.882	Unknown
s247.g6779	mitochondrial carrier protein	576.913	392.756	269.534	179.911	337.831	250.402	Transport
s009.g640	Glycolate Oxidase	194.622	135.65	74.4597	14.6317	84.9638	79.2063	Metabolism
s155.g5220	nohit	451.425	324.291	219.895	242.828	465.577	319.213	Unknown
s080.g2511	magnesium chelatase subunit D	329.288	263.378	190.177	102.455	375.134	192.926	Metabolism
s141.g4840	acetyl-CoA carboxylase	698.111	461.152	179.724	227.163	816.838	295.404	Metabolism
s026.g1329	enolase	236.68	126.209	62.1055	81.3425	238.858	187.477	Metabolism
s104.g3767	nohit	237.795	196.629	149.627	111.879	261.702	172.692	Unknown
s104.g3766	conserved unknown protein	186.586	146.498	123.508	101.914	196.741	149.526	Unknown
s007.g259	Ribose-5-phosphate isomerase	411.519	286.082	158.322	149.382	442.921	342.156	Photosynthesis
s182.g5490	putative inorganic pyrophosphatase	181.666	120.665	63.1275	71.6989	195.8	134.918	Metabolism
s009.g653	Mitochondrial Processing Peptidase alpha subunit	205.207	177.52	146.353	108.521	230.362	115.561	Protein metabolism and folding
s026.g1203	V-type ATPase,G subunit family protein	264.298	249.839	226.648	220.093	290.978	208.727	Energy

## Sheet: C9
Gene no.	Annotation			FPKM value				Go-term
		3 h	4 h	6 h	12 h	24 h	48 h
s245.g6464	S-Adenosylmethionine decarboxylase	215.279	217.39	202.312	113.616	123.05	162.113	Metabolism
s277.g8234	predicted protein	116.595	122.688	172.675	23.5996	41.0132	59.6986	Unknown
s330.g9641	nohit	253.161	321.555	302.874	68.4071	160.565	272.679	Unknown
s247.g6835	nohit	149.512	192.686	194.11	95.4648	144.937	156.941	Unknown
s112.g4082	small ubiquitin-like modifier	489.221	523.646	473.488	130.303	242.97	365.223	Protein metabolism and folding
s009.g359	hypothetical protein	1088.6	949.976	591.892	106.373	331.556	464.223	Unknown
s354.g10165	Heat shock protein 90	1764.16	1837.55	1207.79	394.928	475.632	865.249	Protein metabolism and folding
s043.g1759	60S ribosomal protein L29	410.037	397.323	423.027	234.031	341.625	336.973	Protein metabolism and folding
s182.g5511	nohit	253.817	246.189	197.486	103.772	156.557	158.452	Unknown
s026.g1394	PREDICTED: similar to apolipoprotein D,putative	237.16	284.692	332.158	136.27	190.737	281.513	Transport
s050.g2144	peptidyl-prolyl cis-trans isomerase,putative	176.491	202.495	129.06	55.3384	92.258	105.362	Protein metabolism and folding
s185.g5871	nohit	181.093	253.846	267.376	59.4491	95.0035	206.421	Unknown
s185.g5828	PREDICTED: xylose isomerase-like	170.257	176.128	149.327	69.1022	134.06	156.171	Metabolism
s082.g2903	nohit	438.64	448.489	454.771	315.202	297.301	386.301	Unknown
s043.g1650	NADP-dependent glyceraldehyde-3-phosphate dehydrogenase	789.26	562.074	309.097	122.821	232.197	396.155	Metabolism
s096.g3496	nohit	162.619	208.462	205.304	105.677	151.989	134.641	Unknown
s096.g3646	Heat shock protein 40	233.071	238.47	204.23	72.1068	129.987	183.123	Protein metabolism and folding
s354.g10053	iron sulfur cluster assembly protein 1 putative	233.643	203.653	216.925	126.936	179.986	179.306	Metabolism
s300.g8725	nohit	136.253	176.15	145.852	26.6239	39.81	87.2778	Unknown
s165.g5316	conserved unknown protein	142.667	160.981	187.155	74.5937	115.334	148.132	Unknown
s026.g1427	conserved unknown protein	227.615	185.345	94.0894	14.2016	52.333	89.707	Unknown
s330.g9216	NAD-dependent epimerase/dehydratase	154.903	174.621	184.492	70.9035	122.159	108.457	Metabolism
s026.g1446	nohit	327.121	438.717	500.46	112.554	218.724	423.654	Unknown
s026.g1441	hypothetical protein AURANDRAFT_32654	130.558	171.647	156.333	28.7355	61.4101	126.744	Unknown
s322.g8877	proteasome subunit alpha type 3	163.913	191.228	202.08	54.0229	90.0558	132.648	Protein metabolism and folding
s185.g5797	Drug/Metabolite Transporter(DMT) Superfamily	160.052	188.968	197.659	57.5017	89.8248	164.933	Transport
s247.g6811	nohit	156.086	180.116	187.761	58.9544	75.7513	174.257	Unknown
s330.g9352	plastid division protein FtsZ	462.229	460.605	330.368	101.782	221.091	272.519	Cell cycle
s185.g5816	adenosylhomocysteinase	1372.89	1246.64	931.283	437.304	555.092	655.677	Metabolism
s162.g5298	nohit	108.418	152.478	178.701	29.1209	62.4283	136.136	Unknown
s140.g4667	S-phase kinase-associated protein 1A	255.821	292.713	316.888	127.039	194.683	308.484	Cell cycle
s080.g2772	Dolichyl-diphosphooligosaccharide--protein glycosyltransferase subunit STT3A,N-terminal fragment,family GT66	114.369	149.355	184.603	36.5889	56.2868	106.245	Metabolism
s080.g2771	conserved unknown protein	423.347	562.058	618.978	115.889	216.8	513.195	Unknown
s295.g8479	DNA-binding protein HU	388.863	429.839	450.006	155.44	273.732	297.22	DNA, RNA and gene expression
s082.g3068	nohit	406.589	390.586	361.946	267.914	271.914	373.143	Unknown
s267.g7568	ribonucleotide reductase large chain subunit	182.707	271.926	312.473	51.6718	92.7722	183.816	DNA, RNA and gene expression
s324.g9010	proteasome subunit beta type 5 precursor	130.94	152.979	187.466	50.7099	68.5497	110.483	Protein metabolism and folding
s271.g8176	nohit	889.863	827.577	543.73	321.988	477.775	574.845	Unknown
s018.g944	nohit	201.959	199.655	149.207	94.4762	70.0412	94.0265	Unknown
s080.g2494	nohit	185.268	163.283	106.809	24.4582	88.9605	125.466	Unknown
s145.g5078	plastid division protein FtsZ	278.967	286.547	252.927	80.4591	168.824	210.151	Cell cycle
s252.g7159	peptidyl-prolyl isomerase FKBP12	137.76	167.266	183.554	55.9965	68.9936	92.2754	Protein metabolism and folding
s096.g3538	NUOI homolog,NADH dehydrogenase(ubiquinone) subunit	204.465	188.474	198.961	182.14	181.551	192.941	Energy
s330.g9576	heme-binding family protein	142.787	167.454	150.499	54.7022	96.401	122.034	Energy
s252.g7162	proteasome subunit alpha	184.791	216.955	253.921	73.4686	107.037	199.754	Protein metabolism and folding
s043.g2028	expressed unknown protein	854.547	677.511	605.526	244.004	528.062	577.153	Unknown
s330.g9328	40S ribosomal protein S15a	410.853	372.267	346.243	205.782	309.745	308.497	Protein metabolism and folding
s140.g4716	predicted protein	147.968	198.488	220.659	79.4872	117.646	150.555	Unknown
s095.g3327	nohit	191.517	221.067	188.338	62.1012	87.6516	146.879	Unknown
s009.g594	14-3-3-like protein	482.838	500.465	518.628	342.199	376.943	520.749	Signaling
s145.g5034	conserved unknown protein	186.551	232.667	233.942	77.6827	115.738	184.828	Unknown
s145.g4976	proteasome subunit beta putative	158.78	192.758	200.258	65.6227	91.1517	120.11	Protein metabolism and folding
s140.g4528	obtusifoliol 14-alpha demethylase	175.963	158.035	133.241	40.5263	90.2582	138.367	Metabolism
s295.g8356	proteasome subunit alpha type 7	165.65	213.287	232.8	76.537	106.172	149.732	Protein metabolism and folding
s330.g9490	PREDICTED: similar to 10 kDa heat shock protein,mitochondrial	361.895	366.611	345.944	145.974	252.839	264.002	Protein metabolism and folding
s330.g9353	vacuolar iron family transporter	348.849	355.951	354.112	146.255	247.562	319.497	Transport
s247.g6737	nuclear transport factor,putative	161.21	178.23	170.906	75.8445	92.2099	137.288	Transport
s354.g10243	helicase,putative	171.957	178.214	172.755	81.8645	149.995	142.352	DNA, RNA and gene expression
s043.g1716	predicted protein	223.69	251.334	240.955	81.9276	127.855	194.214	Unknown
s182.g5455	nohit	169.515	180.055	174.986	52.1827	118.982	153.136	Unknown
s185.g5954	nohit	223.711	340.538	280.669	51.547	110.221	247.653	Unknown
s262.g7466	ascorbate peroxidase	196.318	186.631	146.495	52.8266	120.084	121.307	Stress and cell death
s330.g9430	ubiquitin putative	217.184	230.438	179.405	118.016	112.487	155.723	Protein metabolism and folding
s009.g702	Ribophorin II(Oligosaccharyltransferase,delta subunit)	200.861	270.499	321.116	82.1813	132.251	227.334	Protein metabolism and folding
s271.g7983	Chromodomain-helicase-DNA-binding protein 8	157.938	190.996	188.504	47.0342	102.019	156.507	DNA, RNA and gene expression
s271.g7985	Oligosaccharyltransferase,OST48 subunit(or beta subunit)	159.253	196.902	249.759	57.4591	91.3704	153.863	Protein metabolism and folding
s271.g8193	nohit	163.064	215.969	229.844	61.5044	131.406	177.446	Unknown
s330.g9415	nohit	164.084	175.423	156.464	58.2457	67.4351	111.926	Unknown
s295.g8619	nohit	136.519	172.733	162.646	63.5528	87.8103	98.0715	Unknown
s350.g9954	NUDIX hydrolase	298.074	371.944	313.756	46.9214	122.65	222.331	Protein metabolism and folding
s069.g2282	nohit	456.953	425.647	330.276	254.64	296.449	330.266	Unknown
s026.g1335	conserved unknown protein	131.652	165.033	190.156	67.3635	80.2819	115.942	Unknown
s112.g3936	CoA-disulfide reductase	136.916	171.331	207.759	51.8895	71.7831	131.527	Energy
s185.g5784	26S proteasome non-ATPase regulatory subunit 3	175.599	214.072	223.073	65.1358	89.4343	173.117	Protein metabolism and folding
s082.g2841	26S proteasome regulatory ATPase subunit	195.914	262.766	234.988	105.933	134.227	203.718	Protein metabolism and folding
s007.g84	nohit	260.172	313.241	265.684	63.7784	140.909	212.306	Unknown
s295.g8440	nohit	252.08	254.518	213.741	71.4133	165.363	208.431	Unknown
s267.g7550	voltage-dependent anion-selective channel protein,putative	171.124	176.842	204.4	109.18	159.017	169.456	Transport
s354.g10264	p23 co-chaperone of HSP90 system	310.691	313.935	277.045	110.392	160.53	277.145	Protein metabolism and folding
s271.g7907	conserved unknown protein	208.157	214.502	214.369	94.9197	168.471	202.741	Unknown
s113.g4091	nohit	313.711	294.121	263.53	100.149	201.367	240.206	Unknown
s330.g9261	nohit	231.901	255.594	280.593	64.909	90.89	183.336	Unknown
s009.g445	cytochrome P450,carotenoid hydroxylase	191.058	242.393	287.815	86.4448	117.833	237.175	Metabolism
s080.g2614	T-complex protein,epsilon subunit	249.931	262.865	206.197	64.4303	105.491	178.364	Protein metabolism and folding
s080.g2740	nohit	408.116	349.552	232.33	87.7005	147.474	252.626	Unknown
s009.g606	predicted protein	153.323	180.951	164.903	48.0686	98.7051	168.441	Unknown
s043.g1831	proliferation-associated protein 2G4	229.065	210.369	183.05	97.527	168.464	174.404	Cell cycle
s295.g8523	proliferating cell nuclear antigen-like protein	613.39	854.899	1000.61	143.788	251.429	570.486	Cell cycle
s162.g5248	nohit	181.577	224.462	250.829	74.6318	122.759	170.95	Unknown
s355.g10332	nohit	169.822	196.127	175.48	51.5696	109.602	130.717	Unknown
s185.g5877	oxidoreductase	227.583	260.67	185.66	64.4085	111.527	166.124	Energy
s247.g6625	nohit	192.549	233.725	255.385	100.485	209.781	229.387	Unknown
s007.g105	Rab1 family GTPase(PiYpt1)	279.549	328.952	313.619	187.69	174.963	211.966	Energy
s162.g5260	Molecular chaperones HSP70/HSC70,HSP70 superfamily	1050.29	1070.58	677.223	419.582	453.364	580.589	Protein metabolism and folding
s043.g1879	nohit	201.765	208.041	217.315	128.06	175.616	192.621	Unknown
s355.g10371	RanGAP,ran-binding protein 1-like protein	292.043	337.161	352.457	164.124	221.821	308.448	Transport
s145.g5005	conserved hypothetical protein	121.539	161.858	172.972	49.7775	73.0017	142.904	Unknown
s082.g2927	inorganic pyrophosphatase	622.402	634.418	669.435	410.978	397.947	484.537	Energy
s081.g2794	nohit	162.212	244.533	257.802	70.5221	107.111	103.648	Unknown
s080.g2543	26S proteasome beta type 7 subunit	155.173	198.739	187.971	56.768	82.1736	138.258	Protein metabolism and folding
s043.g1742	conserved unknown protein	238.438	314.836	342.128	111.293	202.415	268.645	Unknown
s145.g4962	nohit	1278.37	1151.62	1194.53	624.571	351.025	725.274	Unknown
s082.g2904	nohit	487.127	510.377	500.793	351.545	339.668	419.156	Unknown
s330.g9372	predicted protein	159.609	210.631	198.1	37.4692	70.5343	141.341	Unknown
s328.g9122	nohit	154.914	189.189	182.249	50.7227	89.9308	124.066	Unknown
s354.g10133	v-type H+ transporting ATPase	183.373	216.021	246.819	114.411	192.447	182.453	Energy
s330.g9299	Eukaryotic initiation factor 1	162.806	170.27	163.371	107.906	145.026	160.665	Protein metabolism and folding
s330.g9290	eukaryotic translation initiation factor 5 putative	180.08	166.58	175.726	114.972	148.106	149.504	Protein metabolism and folding
s009.g522	GTP-binding nuclear protein Ran	288.309	282.723	281.668	125.606	233.49	243.528	Energy
s182.g5631	filamentous temperature sensitive Z	150.917	200.247	248.287	46.6386	74.6221	141.5	Cell cycle
s245.g6477	Deoxyuridine 5'-triphosphate nucleotidohydrolase	121.428	173.717	200.788	37.447	57.4615	133.073	Energy
s080.g2589	nohit	202.502	229.636	229.197	46.6552	102.304	152.402	Unknown
s043.g1701	transcription factor MYB-related	209.823	218.111	201.113	111.457	154.121	156.492	Signaling
s185.g5814	formaldehyde dehydrogenase	214.929	237.619	195.026	82.4071	184.176	191.528	Energy
s082.g3109	nohit	145.702	180.551	192.008	29.5482	84.9913	125.333	Unknown
s349.g9925	mitochondrial manganese superoxide dismutase	189.447	191.352	176.324	97.3226	143.484	172.484	Stress and cell death
s127.g4402	60S ribosomal protein L22,putative	873.944	841.96	826.804	548.062	761.343	781.235	Protein metabolism and folding
s267.g7669	Sterol methyltransferase	165.22	174.12	166.285	47.322	102.511	155.014	Metabolism
s145.g5112	S-adenosylmethionine:diacylglycerol 3-amino-3-carboxypropyl transferase	190.902	179.494	161.75	74.7388	119.695	182.155	Metabolism
s324.g9084	fructokinase,putative	274.708	320.4	304.69	88.8822	159.283	343.848	Metabolism
s028.g1522	Haloacid dehalogenase-like hydrolase	282.77	348.316	314.72	190.316	303.376	305.066	Metabolism
s324.g8935	NADH-cytochrome b5 reductase 2	180.847	187.682	196.135	162.58	182.785	190.817	Energy
s082.g3084	nohit	166.192	162.38	151.972	82.3382	127.163	171.088	Unknown
s214.g6191	nohit	228.112	245.388	247.923	139.11	227.082	252.079	Unknown
s140.g4679	Putative 3-ketoacyl-CoA reductase	184.89	182.838	179.139	80.6272	155.335	193.369	Metabolism
s026.g1165	HSP16 heat shock protein	168.516	196.329	190.191	82.3517	129.067	241.954	Protein metabolism and folding
s247.g6910	4-hydroxy-3-methylbut-2-enyl diphosphate reductase,chloroplast precursor	473.092	473.321	421.069	225.732	410.782	440.936	Metabolism
s330.g9327	PREDICTED: enhancer of rudimentary homolog	202.222	223.321	196.486	88.7239	161.062	241.251	Signaling
s007.g201	nohit	176.215	174.181	178.575	126.661	131.746	217.169	Unknown
s252.g7070	nohit	139.167	157.601	129.046	32.1749	82.8513	176.699	Unknown
s330.g9533	nohit	232.27	217.171	142.629	63.8144	117.281	230.211	Unknown
s330.g9532	nohit	325.475	297.504	218.863	96.0494	161.31	357.279	Unknown
s328.g9114	nohit	317.9	343.57	246.837	113.463	238.793	340.89	Unknown
s330.g9499	long chain fatty acid elongase	257.734	207.47	142.072	63.0368	131.548	172.688	Metabolism
s185.g5942	eukaryotic translation initiation factor 1-SUI1	340.513	342.599	341.974	209.612	329.464	337.409	Protein metabolism and folding
s096.g3701	cysteine protease	164.154	169.693	116.035	63.9159	115.311	147.789	Protein metabolism and folding
s247.g6714	thioredoxin-related protein	224.615	227.944	215.599	116.203	207.501	230.84	Energy
s295.g8579	elongation factor EF-3	613.669	533.865	398.126	270.472	371.282	529.129	Protein metabolism and folding
s069.g2341	nohit	535.912	499.02	425.203	176.33	383.852	594.508	Unknown
s084.g3194	methionine S-adenosyl transferase	632.509	573.194	471.829	233.264	405.865	409.442	Energy
s185.g5938	nohit	300.151	276.41	213.65	94.5561	220.552	228.837	Unknown
s080.g2495	nohit	312.007	294.79	126.165	25.4935	146.637	193.488	Unknown
s267.g7787	nohit	172.575	142.436	114.367	60.058	111.234	127.423	Unknown
s096.g3490	nohit	367.277	338.811	194.868	96.8173	210.731	292.737	Unknown

## Sheet: C10
Supplementary Dataset 1. Expression pattern of the top 1000 highly expressed genes grouped into 10 clusters. The FPKM values of all genes at all six time points were sequenced. The top 1000 highly expressed genes include genes whose FPKM value at any time points are among the top 1000.
Gene no.	Annotation			FPKM value				Go-term
		3 h	4 h	6 h	12 h	24 h	48 h
s267.g7742	HSP90 family member	304.685	491.152	1152.25	353.147	343.121	486.687	Protein metabolism and folding
s295.g8514	nohit	98.4511	208.319	327.279	99.2113	229.188	295.472	Unknown
s009.g921	nohit	119.833	164.497	271.48	86.4359	89.1532	151.374	Unknown
s247.g6735	similar to DEK oncogene(DNA binding)	91.2539	117.065	214.593	131.074	142.717	163.18	DNA, RNA and gene expression
s127.g4313	Molecular chaperones GRP78/BiP/KAR2,HSP70 superfamily	701.313	843.709	1453.18	807.372	711.864	750.997	Protein metabolism and folding
s324.g8942	hypothetical protein AURANDRAFT_61437	128.058	284.049	1104.54	438.501	374.352	349.574	Unknown
s140.g4630	hypothetical protein AURANDRAFT_70690	181.068	262.786	399.857	127.061	112.738	187.644	Unknown
s026.g1086	conserved unknown protein	313.102	403.351	571.204	252.865	245.555	420.056	Unknown
s259.g7421	nohit	64.7847	128.055	210.172	59.0252	66.0595	87.0575	Unknown
s354.g10270	nohit	97.4246	129.428	192.858	47.4198	52.9848	111.953	Unknown
s330.g9441	ARC5,dynamin-related protein involved in plastid division	82.1102	125.065	214.47	83.1329	84.5609	91.0761	Cell cycle
s354.g10032	beta-ketoacyl synthase	74.1757	110.722	197.772	106.125	78.5722	98.2544	Metabolism
s354.g9983	cathepsin B-like proteinase	83.0861	105.319	225.765	102.209	124.959	174.112	Protein metabolism and folding
s185.g5924	acyl-CoA-binding protein	99.0836	153.83	224.623	137.389	140.44	167.534	Metabolism
s295.g8392	predicted protein	133.822	151.074	239.648	109.14	98.8105	115.332	Unknown
s252.g7130	conserved hypothetical protein	52.588	84.3596	209.276	88.2155	95.3369	123.601	Unknown
s043.g1844	conserved unknown protein	112.719	146.622	208.018	107.992	80.6571	122.437	Unknown
s341.g9705	thioredoxin-like protein	191.923	274.361	481.542	213.904	214.726	251.278	Energy
s214.g6276	v-type h-atpase	183.387	201.49	231.96	198.777	198.355	194.282	Energy
s096.g3512	kinesin,putative	80.3367	127.135	179.829	102.858	71.9464	111.584	Cell cycle
s330.g9516	Sar1A,Ras superfamily GTPase	197.833	255.225	331.7	176.925	152.488	221.256	Energy
s245.g6504	fatty acid elongase	125.106	149.311	188.896	153.782	82.7985	151.588	Metabolism
s245.g6503	nohit	367.255	465.544	621.724	496.892	239.511	492.179	Unknown
s267.g7696	hypothetical protein CHLNCDRAFT_52771	94.7675	152.411	209.135	84.4157	72.7574	119.769	Unknown
s355.g10349	conserved unknown protein	49.3373	98.6526	236.539	59.141	56.2349	88.6684	Unknown
s214.g6238	protein disulfide isomerase	271.229	399.944	619.189	180.062	200.738	293.36	Metabolism
s096.g3557	conserved unknown protein	99.6589	135.61	205.262	87.2306	90.5979	117.871	Unknown
s013.g927	type I fatty acid synthase,putative	121.015	175.46	339.713	190.231	124.341	174.279	Metabolism
s247.g6693	nohit	206.539	293.612	418.513	245.03	250.766	298.333	Unknown
s247.g6694	conserved unknown protein	137.263	200.34	213.497	124.997	174.942	174.298	Unknown
s341.g9770	Glyoxylase(ISS)	137.821	232.658	407.314	264.808	223	316.563	Stress and cell death
s043.g1710	FKBP-type peptidylprolyl cis-trans isomerase	253.398	364.303	542.684	154.158	166.774	274.359	Protein metabolism and folding
s107.g3916	nohit	90.2074	128.635	175.784	48.7958	58.2524	91.3079	Unknown
s043.g1948	putative glucose-6-phosphate/phosphate-tranlocator	62.8164	81.4114	193.196	68.4994	84.929	115.704	Transport
s341.g9783	nohit	77.6864	118.406	202.707	38.8962	54.7454	94.8935	Unknown
s271.g8190	nohit	219.064	264.591	287.688	215.238	261.31	268.266	Unknown
s214.g6244	nohit	302.439	564.442	1119.03	558.363	498.161	492.192	Unknown
s245.g6400	nohit	258.61	326.1	531.303	145.957	144.088	403.575	Unknown
s145.g5123	Calreticulin	226.365	369.244	827.83	281.201	254.213	368.977	Protein metabolism and folding
s095.g3435	predicted protein	148.067	200.295	227.182	129.542	139.661	157.008	Unknown
s182.g5572	conserved unknown protein	86.8802	120.734	181.615	81.7118	68.1554	101.192	Unknown
s050.g2148	PREDICTED: mucin-19-like	381.521	594.141	841.157	210.232	240.597	442.878	Signaling
s330.g9240	dtdp-glucose 4,6-dehydratase	138.835	186.482	367.86	183.962	129.971	197.092	Metabolism
s009.g897	conserved unknown protein	35.8983	67.4784	175.543	50.1916	53.0701	85.3371	Unknown
s185.g5764	transmembrane protein putative	81.8049	135.732	319.74	107.771	127.081	164.521	Unknown
s247.g6787	microtubule associated protein EB1 putative	65.58	119.536	199.56	76.1649	56.16	95.0299	Cell structure and component
s043.g2049	ubiquitin conjugating enzyme	123.261	152.402	180.238	117.918	109.249	144.11	Protein metabolism and folding
s009.g467	Heat shock protein 40	76.073	104.538	214.451	114.253	90.3509	121.442	Protein metabolism and folding
s018.g976	nohit	117.353	162.806	236.247	58.0984	118.709	158.032	Unknown
s018.g977	nohit	236.106	337.319	555.409	135.466	202.543	377.62	Unknown
s324.g9034	conserved unknown protein	59.636	142.356	359.035	60.0475	119.132	183.667	Unknown
s355.g10312	nohit	129.579	144.063	189.944	94.7563	147.946	146.88	Unknown
s185.g5771	nohit	586.187	785.798	1054.68	758.087	548.401	683.865	Unknown
s185.g5892	glutaredoxin	195.743	270.372	464.917	145.803	146.006	230.987	Stress and cell death
s007.g148	conserved unknown protein	128.015	166.557	329.325	99.6649	167.804	199.813	Unknown
s308.g8744	nohit	108.828	160.423	221.085	71.0054	73.4831	154.895	Unknown
s355.g10355	Calmodulin	147.822	187.696	331.819	100.372	126.081	202.645	Signaling
s271.g8064	protein translocase complex subunit	265.227	283.94	416.031	219.052	257.343	292.054	Protein metabolism and folding
s026.g1069	ribonucleoside-diphosphate reductase small chain	66.0178	123.274	187.628	79.4697	57.9693	94.7322	DNA, RNA and gene expression
s043.g1910	nohit	227.544	247.273	388.248	228.977	287.856	303.841	Unknown
s214.g6228	ribosomal protein rpS22,plastidal	194.652	308.378	409.756	294.485	332.15	360.526	Protein metabolism and folding
s080.g2616	putative type 2C P-type ATPase	89.1371	110.53	183.434	92.4739	150.921	126.024	Energy
s043.g1762	nohit	28.458	57.8007	210.055	90.4103	65.5144	71.9449	Unknown
s084.g3216	nohit	145.586	187.758	245.415	180.289	140.221	320.562	Unknown
s259.g7390	hydroxylamine reductase	123.227	181.062	220.222	153.918	120.862	174.239	Energy
s247.g6899	polyubiquitin	460.275	541.762	621.282	569.916	370.631	599.072	Protein metabolism and folding
s182.g5608	alpha tubulin	950.239	1425.85	2255.83	984.002	663.682	1206.08	Cell structure and component
s082.g3145	Heat shock protein 70	288.215	325.457	495.704	213.483	247.75	235.899	Protein metabolism and folding
s112.g4000	nohit	464.261	723.722	1055.45	305.487	288.448	565.393	Unknown
s061.g2183	expressed unknown protein	169.284	237.999	373.977	101.532	129.29	206.69	Unknown
s043.g1638	conserved unknown protein	117.544	158.418	207.311	86.2067	66.4682	105.323	Unknown
s185.g5908	oxidoreductase HTATIP2	180.636	221.795	305.052	135.758	149.758	218.123	Energy
s007.g112	calcium-dependent protein 4	150.254	183.89	234.727	114.993	109.568	170.906	Signaling
s308.g8751	conserved unknown protein	145.685	213.729	302.202	68.7245	96.1622	169.823	Unknown
s271.g8192	nohit	157.634	219.252	291.497	77.7771	126.409	183.856	Unknown
s140.g4708	Peptidyl-prolyl cis-trans isomerase CYP20-1	304.587	454.959	602.944	145.638	195.198	322.456	Protein metabolism and folding
s271.g8126	conserved unknown protein	114.07	151.79	206.389	48.8215	71.0998	106.605	Unknown
s026.g1193	PREDICTED: similar to defender against apopototic cell death 1 isoform 2	160.039	188.716	256.421	67.6054	94.3564	150.607	Stress and cell death
s007.g10	heat shock protein Hsp20	181.631	277.932	312.14	102.498	170.394	226.584	Protein metabolism and folding
s245.g6501	nohit	261.386	286.547	362.613	167.434	260.148	339.103	Unknown
s140.g4696	nohit	133.276	159.889	184.872	98.5102	153.257	153.705	Unknown
s182.g5453	pyruvate,phosphate dikinase	132.678	129.258	205.763	63.2536	47.422	72.1523	Metabolism
s185.g5827	DEAD box helicase	131.491	185.492	218.805	72.3244	95.6246	139.407	DNA, RNA and gene expression
s026.g1173	Microsomal glutathione S-transferase 3	172.565	230.927	283.632	85.7874	143.751	266.97	Signaling
s145.g4960	proteasome subunit beta type2 putative	145.507	187.603	224.073	85.5686	102.642	158.187	Protein metabolism and folding
s043.g1743	nohit	159.963	228.145	276.479	82.4175	126.524	154.469	Unknown
s262.g7476	Microtubule-associated anchor protein involved in autophagy and membrane trafficking	166.38	181.085	204.495	129.536	151.092	135.121	Cell structure and component
s324.g8988	receptor accessory protein 5	401.744	466.213	525.661	295.416	232.228	369.298	Signaling
	Inositol 2-dehydrogenase	235.185	267.556	338.824	192.357	339.538	262.614	Energy
s096.g3613
