# Supplementary material for: Systematic approach for dissecting promoters and designing transform systems in microalgae
Source: Microb Cell Fact. 2025 May 29;24:127. doi: 10.1186/s12934-025-02700-5 (PMC12121064; doi:10.1186/s12934-025-02700-5)
Supplement: Supplementary file 4 — Supplementary Dataset 2. Expression pattern of the TOP 100 genes [file 12934_2025_2700_MOESM4_ESM.xlsx]

## Sheet: FPKM of Top100 genes
Supplementary Dataset 2. Expression pattern of the TOP100 genes.
Gene no.	Annotation			FPKM value				Go-Term
		3 h	4 h	6 h	12 h	24 h	48 h
s069.g2383	violaxanthin/chlorophyll a binding protein precursor	6198.15	7022.54	6367.46	3800.59	10399.4	11927.9	Photosynthesis
s081.g2813	nohit	617.906	488.268	531.489	17075.7	1843.94	1966.3	Unknown
s214.g6067	nohit	3282.31	3063.06	2519.33	1850.94	4922.29	3642.06	Unknown
s007.g240	Light harvesting complex protein	2874.92	2766.65	2358.17	1495.5	3735.93	2799.92	Photosynthesis
s182.g5628	Light harvesting complex protein	2831.25	2515.92	2228.75	1579.66	3735.1	2716.85	Photosynthesis
s214.g6113	Light harvesting complex protein	3205.69	2994.02	2505.45	935.957	2943.11	2787.41	Photosynthesis
s355.g10357	glyceraldehyde-3-phosphate dehydrogenase	4073.12	2526.12	1235	981.753	3584.19	2594.55	Metabolism
s009.g903	Light harvesting complex protein	2623.74	2360.19	2269.55	1322.4	3198	3097.45	Photosynthesis
s341.g9733	Light harvesting complex protein	2611.27	2461.86	1984.58	1188.07	3216.62	2699.33	Photosynthesis
s080.g2604	ferredoxin component	2588.59	2366.71	1834.07	1231.45	3224.26	2785.82	Energy
s330.g9514	light harvesting complex protein 3	2415.07	2161.11	1740.62	1272.15	3215.27	2694.42	Photosynthesis
s060.g2182	oxygen-evolving enhancer protein	2275.64	2072.81	1854.32	1117.05	3415.94	2400.54	Photosynthesis
s082.g3077	Light harvesting complex protein	2234.85	1970.03	1533.35	1120.47	3148.94	2741.97	Photosynthesis
s182.g5629	Light harvesting complex protein	2242.76	1959.64	1741.96	1140.3	3003.36	2142.32	Photosynthesis
s009.g503	light harvesting complex protein 3	2151.68	1902.28	1556.64	1056.08	2956.13	2507.12	Photosynthesis
s185.g5792	40S ribosomal protein S25,putative	2399.66	2463.64	2377.78	1474.7	1974.04	1338.41	Protein synthesis, modification, folding and turnover
s104.g3775	photosystem II reaction center M protein,plastid precursor	1666.29	1675.11	1526.85	1231.45	3225.51	2596.04	Photosynthesis
s096.g3747	nohit	444.35	444.12	493.434	8370.98	1307.66	837.566	Unknown
s026.g1251	Light harvesting complex protein	2004.14	1794.18	1567.71	1043.94	2848.15	2503.69	Photosynthesis
s182.g5679	fructose-1,6-bisphosphate aldolase	3366.61	2194.11	914.031	604.383	2909.95	1584.43	Metabolism
s247.g6882	light harvesting protein	2193.64	1821.19	1387.26	724.132	2364.74	2542.64	Photosynthesis
s252.g7083	histone H2A	664.058	1280.61	3174.62	2657.86	1443.22	1568.85	Cell structure and component
s341.g9713	Light harvesting complex protein	1968.89	1751.44	1459.36	667.835	1979.48	2025.76	Photosynthesis
s140.g4625	Light harvesting complex protein	1788.07	1549.75	1207.65	880.7	2362.26	1717.69	Photosynthesis
s140.g4815	nohit	320.09	450.846	917.299	6291.26	890.257	624.959	Unknown
s145.g4945	nohit	1423.09	1234.84	1048.34	1967.62	1250.27	1911.74	Unknown
s080.g2748	nohit	1440.83	1285.37	1017.01	756.038	2466.99	1802.86	Unknown
s182.g5406	hypothetical protein VOLCADRAFT_61631	2335.13	1344.83	844.986	672.517	1984.63	1413.67	Unknown
s080.g2598	nohit	1200.98	1165.76	1109.82	798.943	1957.75	1530.71	Unknown
s308.g8791	nohit	1793.39	964.056	510.447	749.216	2063.58	1682.82	Unknown
s267.g7600	conserved unknown protein	1485.86	1219.72	880.581	607.55	1965.37	1602.23	Unknown
s252.g7073	EEF1A2,eukaryotic translation elongation factor 1 alpha	1560.87	1530.27	1437.12	975.017	1241.07	905.572	Protein synthesis, modification, folding and turnover
s080.g2628	Light harvesting complex protein	1440.85	1309.8	1000.06	666.669	1871.45	1216.35	Photosynthesis
s182.g5608	alpha tubulin	950.239	1425.85	2255.83	984.002	663.682	1206.08	Cell structure and component
s267.g7791	ammonium transporter	1499.65	1203.5	920.524	882.897	1552.43	1330.6	Transport
s080.g2737	chloroplast ferredoxin NADP(+) reductase	1520.53	1264.76	759.577	531.862	1813.44	1254.41	Energy
s069.g2328	hypothetical protein glr2150	1607.28	970.885	586.663	607.327	2031.35	1187.72	Unknown
s247.g6874	Glutamate ammonia ligase	1337.01	971.126	678.317	1054.79	1655.98	1129.29	Protein synthesis, modification, folding and turnover
s007.g113	transketolase	1439.69	949.988	550.139	719.784	1991.35	1161.29	Photosynthesis
s267.g7512	nohit	1504.37	1011.92	568.179	598.984	1740.35	1377.83	Unknown
s324.g8925	nohit	1047.94	1051.18	971.495	898.726	1512.22	1290.22	Unknown
s008.g335	v-type ATPase	1004.87	968.122	1210.98	1487.62	1311.04	728.348	Energy
s095.g3331	nohit	1239.83	1163.61	936.924	539.803	1549.57	1223.47	Unknown
s330.g9471	Cytochrome b6-f complex iron-sulfur subunit	1368.21	1126.32	799.024	653.692	1459.69	1144.66	Photosynthesis
s354.g10165	Heat shock protein 90	1764.16	1837.55	1207.79	394.928	475.632	865.249	Protein synthesis, modification, folding and turnover
s009.g855	nohit	962.475	800.577	525.494	1761.37	988.116	1200.14	Unknown
s140.g4727	geranylgeranyl reductase	1168.52	1004.8	950.156	650.836	1475.44	879.681	Metabolism
s145.g5136	nohit	1044.62	925.657	759.068	639.683	1440.08	1311.91	Unknown
s185.g5950	light harvesting complex protein 2	1008.56	894.633	776.796	542.916	1461.41	1236.63	Photosynthesis
s330.g9377	peroxisomal membrane protein-related	868.132	859.281	787.846	541.858	1515.17	1304.61	Cell structure and component
s112.g4087	60S ribosomal protein L23a	1194.89	1176.65	1039.91	685.012	996.469	721.438	Protein synthesis, modification, folding and turnover
s267.g7660	predicted protein	338.831	617.884	1079.82	960.232	1495.88	1311.03	Unknown
s267.g7531	coatomer subunit delta,putative	929.242	951.729	910.997	550.764	1113.45	1248.97	Transport
s252.g7108	40S ribosomal protein S11	1063.97	1006.75	1103.23	680.665	1012.14	777.264	Protein synthesis, modification, folding and turnover
s009.g763	60S ribosomal protein L37a,putative	1072.94	1075.85	1004.14	655.781	996.375	636.376	Protein synthesis, modification, folding and turnover
s114.g4133	60S ribosomal protein L7	1151.32	1121.21	968.751	620.119	965.428	527.16	Protein synthesis, modification, folding and turnover
s112.g4078	nohit	1028.86	1033.35	929.636	602.72	1038.9	710.474	Unknown
s145.g4962	nohit	1278.37	1151.62	1194.53	624.571	351.025	725.274	Unknown
s127.g4313	Molecular chaperones GRP78/BiP/KAR2,HSP70 superfamily	701.313	843.709	1453.18	807.372	711.864	750.997	Protein synthesis, modification, folding and turnover
s095.g3438	ferredoxin nitrite reductase	1286.93	1043.24	740.027	552.725	805.214	836.029	Energy
s185.g5816	adenosylhomocysteinase	1372.89	1246.64	931.283	437.304	555.092	655.677	Protein synthesis, modification, folding and turnover
s026.g1413	40S ribosomal protein S24 putative	1011.12	997.634	944.284	625.762	873.088	692.581	Protein synthesis, modification, folding and turnover
s324.g9004	ribosomal protein rps15	1058.22	1051.54	891.288	527.669	910.199	597.387	Protein synthesis, modification, folding and turnover
s127.g4402	60S ribosomal protein L22,putative	873.944	841.96	826.804	548.062	761.343	781.235	Protein synthesis, modification, folding and turnover
s009.g887	nohit	579.128	656.233	800.018	1501.85	474.648	571.743	Unknown
s009.g498	conserved unknown protein	775.728	760.487	743.133	356.349	873.303	911.233	Unknown
s185.g5771	nohit	586.187	785.798	1054.68	758.087	548.401	683.865	Unknown
s127.g4320	60S ribosomal protein L26-like protein	863.95	812.43	788.215	545.525	763.874	585.111	Protein synthesis, modification, folding and turnover
s112.g4010	60S ribosomal protein L7a-2	879.609	840.243	775.903	534.274	796.04	516.765	Protein synthesis, modification, folding and turnover
s271.g7911	60S ribosomal protein L10	837.608	796.771	747.239	501.352	820.736	602.885	Protein synthesis, modification, folding and turnover
s247.g6736	nohit	790.486	615.32	448.869	532.74	1089.15	776.581	Unknown
s162.g5260	Molecular chaperones HSP70/HSC70,HSP70 superfamily	1050.29	1070.58	677.223	419.582	453.364	580.589	Protein synthesis, modification, folding and turnover
s145.g5121	40S ribosomal protein S8	905.162	904.567	729.329	568.179	761.147	382.612	Protein synthesis, modification, folding and turnover
s080.g2641	RL14,ribosomal protein 14 60S large ribosomal subunit	849.284	867.93	776.638	477.346	713.214	565.656	Protein synthesis, modification, folding and turnover
s341.g9871	acidic ribosomal protein P1	778.793	737.551	773.211	474.031	796.526	597.673	Protein synthesis, modification, folding and turnover
s069.g2406	40S ribosomal protein S17	849.821	809.997	788.615	475.116	684.534	523.824	Protein synthesis, modification, folding and turnover
s295.g8434	RL9,ribosomal protein 9	800.067	753.42	757.141	480.488	717.232	527.268	Protein synthesis, modification, folding and turnover
s145.g5100	F-type H-ATPase beta subunit	681.729	603.669	595.967	638.006	834.964	679.246	Energy
s042.g1546	nohit	604.027	559.705	571.215	564.983	1012.82	671.729	Unknown
s354.g10111	histone H2A isoform 2	333.064	446.861	1112.78	992.388	437.125	600.532	Cell structure and component
s232.g6375	ribosomal protein L38	784.938	765.555	755.218	443.753	646.95	518.832	Protein synthesis, modification, folding and turnover
s267.g7599	ribosomal protein L27	831.742	690.754	707.169	458.149	720.187	499.702	Protein synthesis, modification, folding and turnover
s330.g9594	component of cytosolic 80S ribosome and 40S small subunit	813.144	745.055	674.51	421.488	701.316	546.495	Protein synthesis, modification, folding and turnover
s140.g4664	ATP/ADP translocator	1089.93	740.788	471.212	416.036	637.232	411.649	Energy
s259.g7364	fructose-bisphosphate aldolase,class I	848.852	694.894	559.88	554.824	570.405	455.609	Metabolism
s267.g7705	cytoplasmic ribosomal protein L18	737.029	707.891	637.528	365.726	682.411	523.87	Protein synthesis, modification, folding and turnover
s095.g3439	nohit	865.842	550.075	510.25	482.152	552.743	686.058	Unknown
s026.g1316	60S acidic ribosomal protein P0	705.02	717.102	681.758	423.312	649.838	461.966	Protein synthesis, modification, folding and turnover
s271.g8176	nohit	889.863	827.577	543.73	321.988	477.775	574.845	Unknown
s295.g8498	60S ribosomal protein L23	736.733	739.92	649.69	435.567	650.173	413.712	Protein synthesis, modification, folding and turnover
s185.g5860	nohit	442.144	525.513	635.987	493.089	763.147	603.805	Unknown
s125.g4156	Light harvesting complex protein	559.433	501.723	477.511	359.521	820.595	729.535	Photosynthesis
s043.g2052	nohit	491.738	500.73	512.725	575.183	624.544	562.62	Unknown
s214.g6263	60S ribosomal protein L32-1	613.158	604.156	537.797	412.601	637.985	428.874	Protein synthesis, modification, folding and turnover
s082.g2927	inorganic pyrophosphatase	622.402	634.418	669.435	410.978	397.947	484.537	Energy
s009.g654	EF2,translation elongation factor 2	606.354	567.516	539.885	460.469	574.955	463.736	Protein synthesis, modification, folding and turnover
s247.g6899	polyubiquitin	460.275	541.762	621.282	569.916	370.631	599.072	Protein synthesis, modification, folding and turnover
s043.g1856	component of cytosolic 80S ribosome and 40S small subunit	621.646	613.962	640.064	367.808	480.885	416.99	Protein synthesis, modification, folding and turnover
s082.g3013	40S ribosomal protein S6 putative	626.853	593.437	575.029	393.857	494.994	454.362	Protein synthesis, modification, folding and turnover
s096.g3537	ribosomal protein S12	627.227	630.989	564.888	349.445	582.247	377.492	Protein synthesis, modification, folding and turnover
s009.g856	50S ribosomal protein L28	511.91	393.788	385.224	653.371	719.427	464.77	Protein synthesis, modification, folding and turnover
s026.g1332	eucarytic translation initiation factor 5A	659.705	592.542	550.111	322.166	538.875	461.264	Protein synthesis, modification, folding and turnover
s271.g8119	chloroplast photosystem II U precursor	500.48	454.028	386.428	327.305	831.673	607.442	Photosynthesis
s341.g9798	similar to 60s ribosomal protein l11	643.09	626.629	549.747	352.509	557.415	370.701	Protein synthesis, modification, folding and turnover
s259.g7269	40S ribosomal protein S13	593.661	644.783	612.249	332.235	518.061	384.253	Protein synthesis, modification, folding and turnover
s080.g2663	60S ribosomal protein L35	615.659	595.681	580.908	370.202	515.948	390.932	Protein synthesis, modification, folding and turnover
s271.g7940	nohit	468.664	520.552	526.966	442.818	614.283	488.751	Unknown
s341.g9813	40S ribosomal protein S4	634.233	580.651	554.946	340.57	550.146	379.148	Protein synthesis, modification, folding and turnover
s104.g3790	RS7,ribosomal protein 7	598.108	547.313	584.622	354.353	495.364	441.73	Protein synthesis, modification, folding and turnover
s267.g7792	60S ribosomal protein L151 putative	620.51	602.972	524.367	327.774	549.135	358.725	Protein synthesis, modification, folding and turnover
s026.g1313	ubiquitin extension protein 1/2	584.624	625.947	506.604	341.049	523.314	349.334	Protein synthesis, modification, folding and turnover
s295.g8666	60S ACIDIC ribosomal protein P2	560.9	552.465	546.791	339.437	574.683	336.805	Protein synthesis, modification, folding and turnover
s354.g10139	40S ribosomal protein S21	598.142	581.82	513.478	361.788	450.8	382.074	Protein synthesis, modification, folding and turnover
s247.g6600	nohit	476.712	466.779	455.203	538.277	540.26	394.373	Unknown
s354.g10009	nohit	458.763	434.082	436.665	458.902	524.622	445.56	Unknown
s009.g594	14-3-3-like protein	482.838	500.465	518.628	342.199	376.943	520.749	Signaling
s247.g6778	40S ribosomal protein S16	552.508	519.859	454.016	329.411	473.169	389.447	Protein synthesis, modification, folding and turnover
s330.g9429	nohit	404.574	451.033	473.175	385.315	519.046	432.778	Unknown
s082.g2904	nohit	487.127	510.377	500.793	351.545	339.668	419.156	Unknown
s330.g9317	ATP synthase subunit gamma,putative	422.351	397.035	382.031	413.176	509.841	424.658	Energy
s267.g7576	nohit	439.183	382.128	431.688	361.715	470.278	446.21	Unknown
s182.g5748	peptidyl prolyl cis-trans isomerase A(I)	376.02	348.369	322.939	419.203	648.92	345.064	Protein synthesis, modification, folding and turnover
s330.g9159	Aardvark	324.589	359.071	326.001	474.762	466.88	457.569	Unknown
s145.g5135	predicted protein	375.791	352.578	346.761	358.535	461.325	442.794	Unknown
