# Supplementary material for: Systematic approach for dissecting promoters and designing transform systems in microalgae
Source: Microb Cell Fact. 2025 May 29;24:127. doi: 10.1186/s12934-025-02700-5 (PMC12121064; doi:10.1186/s12934-025-02700-5)
Supplement: Supplementary file 5 — Supplementary Dataset 3. Occurrence and distribution of featured modules in promoter regions of the TOP 100 genes [file 12934_2025_2700_MOESM5_ESM.xlsx]

## Sheet: Presence and number
Supplemental Dataset 3a. Presence and number of selected cis-regulatory element
Gene no.	Annotation	TATA box	CAAT box	GC box	OCT element
s069.g2383	violaxanthin/chlorophyll a binding protein precursor	5	2	1	0
s081.g2813	nohit	0	4	0	0
s214.g6067	nohit	3	9	0	0
s007.g240	Light harvesting complex protein	1	4	0	0
s182.g5628	Light harvesting complex protein	2	3	0	0
s214.g6113	Light harvesting complex protein	3	3	0	0
s355.g10357	glyceraldehyde-3-phosphate dehydrogenase	3	5	1	0
s009.g903	Light harvesting complex protein	1	2	0	0
s341.g9733	Light harvesting complex protein	1	6	1	0
s080.g2604	ferredoxin component	0	2	0	0
s330.g9514	light harvesting complex protein 3	0	1	0	0
s082.g3077	Light harvesting complex protein	1	6	0	0
s182.g5629	Light harvesting complex protein	1	3	0	0
s009.g503	light harvesting complex protein 3	0	7	0	0
s185.g5792	40S ribosomal protein S25,putative	5	5	1	0
s104.g3775	photosystem II reaction center M protein,plastid precursor	1	2	0	0
s096.g3747	nohit	1	3	0	0
s026.g1251	Light harvesting complex protein	1	4	0	0
s182.g5679	fructose-1,6-bisphosphate aldolase	0	7	0	0
s247.g6882	light harvesting protein	3	4	0	0
s252.g7083	histone H2A	0	2	1	0
s341.g9713	Light harvesting complex protein	10	5	2	0
s140.g4625	Light harvesting complex protein	0	3	0	0
s140.g4815	nohit	1	2	0	0
s145.g4945	nohit	2	2	0	0
s080.g2748	nohit	0	2	0	0
s080.g2598	nohit	1	5	0	0
s308.g8791	nohit	0	3	0	0
s267.g7600	conserved unknown protein	3	2	0	0
s252.g7073	EEF1A2,eukaryotic translation elongation factor 1 alpha	0	0	0	0
s080.g2628	Light harvesting complex protein	0	1	0	0
s182.g5608	alpha tubulin	2	3	1	0
s267.g7791	ammonium transporter	2	5	0	0
s080.g2737	chloroplast ferredoxin NADP(+) reductase	0	1	0	0
s069.g2328	hypothetical protein glr2150	1	2	0	0
s247.g6874	Glutamate ammonia ligase	1	6	1	0
s007.g113	transketolase	0	1	0	0
s267.g7512	nohit	2	4	0	0
s324.g8925	nohit	4	2	0	0
s008.g335	v-type ATPase	1	1	0	0
s095.g3331	nohit	0	3	0	0
s330.g9471	Cytochrome b6-f complex iron-sulfur subunit	0	4	1	0
s354.g10165	Heat shock protein 90	1	5	0	0
s009.g855	nohit	0	6	1	0
s140.g4727	geranylgeranyl reductase	3	1	0	0
s145.g5136	nohit	0	4	0	0
s185.g5950	light harvesting complex protein 2	1	2	0	0
s330.g9377	peroxisomal membrane protein-related	1	4	1	0
s112.g4087	60S ribosomal protein L23a	1	4	0	0
s267.g7660	predicted protein	1	5	1	0
s267.g7531	coatomer subunit delta,putative	2	6	0	0
s252.g7108	40S ribosomal protein S11	1	2	0	0
s009.g763	60S ribosomal protein L37a,putative	1	2	1	0
s145.g4962	nohit	0	6	0	0
s127.g4313	Molecular chaperones GRP78/BiP/KAR2,HSP70 superfamily	0	7	0	0
s095.g3438	ferredoxin nitrite reductase	3	6	0	0
s185.g5816	adenosylhomocysteinase	2	1	0	0
s026.g1413	40S ribosomal protein S24 putative	0	0	0	0
s324.g9004	ribosomal protein rps15	0	4	0	0
s127.g4402	60S ribosomal protein L22,putative	0	5	0	0
s009.g887	nohit	1	5	0	0
s009.g498	conserved unknown protein	5	2	0	0
s185.g5771	nohit	0	3	0	0
s127.g4320	60S ribosomal protein L26-like protein	3	2	0	0
s112.g4010	60S ribosomal protein L7a-2	0	3	1	0
s271.g7911	60S ribosomal protein L10	4	4	0	0
s247.g6736	nohit	0	7	0	0
s162.g5260	Molecular chaperones HSP70/HSC70,HSP70 superfamily	0	3	0	0
s145.g5121	40S ribosomal protein S8	0	3	0	0
s080.g2641	RL14,ribosomal protein 14 60S large ribosomal subunit	2	3	0	0
s341.g9871	acidic ribosomal protein P1	4	2	0	0
s069.g2406	40S ribosomal protein S17	1	5	0	0
s295.g8434	RL9,ribosomal protein 9	0	3	0	0
s145.g5100	F-type H-ATPase beta subunit	1	2	0	0
s042.g1546	nohit	2	2	1	0
s354.g10111	histone H2A isoform 2	3	5	0	0
s232.g6375	ribosomal protein L38	0	0	0	0
s267.g7599	ribosomal protein L27	1	2	0	0
s330.g9594	component of cytosolic 80S ribosome and 40S small subunit	0	1	1	0
s140.g4664	ATP/ADP translocator	4	3	0	0
s259.g7364	fructose-bisphosphate aldolase,class I	2	4	0	0
s267.g7705	cytoplasmic ribosomal protein L18	0	2	0	0
s095.g3439	nohit	1	5	0	0
s026.g1316	60S acidic ribosomal protein P0	1	5	0	0
s271.g8176	nohit	3	3	0	0
s295.g8498	60S ribosomal protein L23	0	2	0	0
s185.g5860	nohit	0	2	0	0
s125.g4156	Light harvesting complex protein	2	0	0	0
s043.g2052	nohit	2	1	0	0
s214.g6263	60S ribosomal protein L32-1	2	0	0	0
s082.g2927	inorganic pyrophosphatase	0	5	0	0
s009.g654	EF2,translation elongation factor 2	2	0	0	0
s247.g6899	polyubiquitin	1	1	0	0
s043.g1856	component of cytosolic 80S ribosome and 40S small subunit	4	8	1	0
s082.g3013	40S ribosomal protein S6 putative	0	3	0	0
s096.g3537	ribosomal protein S12	1	3	1	0
s009.g856	50S ribosomal protein L28	4	4	0	0
s026.g1332	eucarytic translation initiation factor 5A	3	2	0	0
s271.g8119	chloroplast photosystem II U precursor	3	1	0	0
s341.g9798	similar to 60s ribosomal protein l11	0	2	0	0
s259.g7269	40S ribosomal protein S13	2	3	0	0
s080.g2663	60S ribosomal protein L35	1	2	0	0
s271.g7940	nohit	4	6	0	0
s341.g9813	40S ribosomal protein S4	2	5	1	0
s104.g3790	RS7,ribosomal protein 7	2	5	1	0
s267.g7792	60S ribosomal protein L151 putative	1	3	0	0
s026.g1313	ubiquitin extension protein 1/2	2	2	0	0
s295.g8666	60S ACIDIC ribosomal protein P2	0	0	0	0
s354.g10139	40S ribosomal protein S21	2	7	0	0
s247.g6600	nohit	5	2	0	0
s354.g10009	nohit	0	4	0	0
s009.g594	14-3-3-like protein	0	3	0	0
s247.g6778	40S ribosomal protein S16	0	1	0	0
s330.g9429	nohit	3	2	1	0
s082.g2904	nohit	3	2	1	0
s330.g9317	ATP synthase subunit gamma,putative	2	6	0	0
s267.g7576	nohit	0	2	1	0
s182.g5748	peptidyl prolyl cis-trans isomerase A(I)	2	3	0	0
s330.g9159	Aardvark	0	1	0	0
s145.g5135	predicted protein	1	2	1	0

## Sheet: Distribution
Supplemental Dataset 3b. Distribution of selected cis-regulatory element
Gene	TATA box											CAAT box	1	2	3									GC-motifi
s081.g2813	0											s081.g2813	-340	-228	-93	-342							s081.g2813	0
s267.g7791	-424	-110										s267.g7791	-591	-187	-593	-188	-105						s267.g7791	-632
s080.g2737	0											s080.g2737	0										s080.g2737	-632
s069.g2328	-624											s069.g2328	-650	-651									s069.g2328	0
s247.g6874	-481											s247.g6874	-690	-81	-62	-689	-63	-82					s247.g6874	-595
s007.g113	0											s007.g113	-449										s007.g113	0
s267.g7512	-282	-281										s267.g7512	-339	-494	-448	-531							s267.g7512	0
s324.g8925	-609	-473	-491	-304								s324.g8925	-524	-264									s324.g8925	0
s008.g335	-16											s008.g335	-574										s008.g335	0
s095.g3331	0											s095.g3331	-131	-473	-156								s095.g3331	0
s330.g9471	0											s330.g9471	-346	-666	-628	-227							s330.g9471	-367
s354.g10165	-241											s354.g10165	-669	-298	-573	-667	-574						s354.g10165	0
s009.g855	0											s009.g855	-137	-527	-659	-644	-528	-665					s009.g855	-235
s140.g4727	-51	-501	-366									s140.g4727	-671										s140.g4727	0
s145.g5136	0											s145.g5136	-282	-214	-215	-253							s145.g5136	0
s185.g5950	-293											s185.g5950	-690	-288									s185.g5950	0
s330.g9377	-138											s330.g9377	-657	-70	-562	-563							s330.g9377	-657
s112.g4087	-347											s112.g4087	-153	-388	-594	-389							s112.g4087	0
s267.g7660	-375											s267.g7660	-554	-616	-350	-555	-428						s267.g7660	-178
s267.g7531	-607	-625										s267.g7531	-170	-594	-659	-178	-658	-686					s267.g7531	0
s252.g7108	-116											s252.g7108	-74	-237									s252.g7108	0
s009.g763	-41											s009.g763	-643	-521									s009.g763	-210
s112.g4078	-653	-245										s112.g4078	-420	-65									s112.g4078	0
s145.g4962	0											s145.g4962	-692	-90	-22	-633	-88	-21					s145.g4962	-102
s127.g4313	0											s127.g4313	-27	-569	-514	-687	-557	-570	-661				s127.g4313	0
s095.g3438	-94	-341	-107									s095.g3438	-254	-217	-353	-216	-352	-555					s095.g3438	0
s185.g5816	-455	-465										s185.g5816	-411										s185.g5816	0
s026.g1413	0											s026.g1413	0										s026.g1413	0
s324.g9004	0											s324.g9004	-330	-483	-83	-481							s324.g9004	0
s127.g4402	0											s127.g4402	-656	-526	-310	-527	-469						s127.g4402	0
s009.g887	-155											s009.g887	-49	-62	-60	-50	-61						s009.g887	0
s009.g498	-618	-615	-619	-562	-617							s009.g498	-490	-414									s009.g498	0
s185.g5771	-304	-306	-50									s185.g5771	0										s185.g5771	0
s127.g4320	-685	-405	-684									s127.g4320	-640	-446									s127.g4320	0
s112.g4010	0											s112.g4010	-229	-587	-586								s112.g4010	-414
s271.g7911	-92	-627	-601	-629								s271.g7911	-4	-287	-450	-146							s271.g7911	0
s247.g6736	0											s247.g6736	-167	-48	-450	-184	-83	-338					s247.g6736	0
s162.g5260	0											s162.g5260	-665	-356	-434								s162.g5260	0
s145.g5121	0											s145.g5121	-366	-499	-390								s145.g5121	0
s080.g2641	-392	-359										s080.g2641	-625	-348	-556								s080.g2641	0
s341.g9871	-556	-292	-554	-286								s341.g9871	-549	-550									s341.g9871	0
s069.g2406	-380											s069.g2406	-330	-282	-553	-191	-284						s069.g2406	0
s295.g8434	0											s295.g8434	-635	-505	-538								s295.g8434	0
s145.g5100	-269											s145.g5100	-533	-532									s145.g5100	0
s042.g1546	-547	-431										s042.g1546	-516	-295									s042.g1546	-413
s354.g10111	-288	-7	-607									s354.g10111	-233	-642	-644	-390	-468						s354.g10111	0
s232.g6375	0											s232.g6375	0										s232.g6375	0
s330.g9594	0											s330.g9594	-535										s330.g9594	-692
s140.g4664	-17	-202	-201	-685								s140.g4664	-476	-474	-631								s140.g4664	0
s259.g7364	-207	-245										s259.g7364	-460	-491	-490	-458							s259.g7364	0
s267.g7705	0											s267.g7705	-257	-258									s267.g7705	0
s095.g3439	-99											s095.g3439	-681	-7	-506	-243	-6						s095.g3439	0
s026.g1316	-391											s026.g1316	-585	-391	-390	-347	-447						s026.g1316	0
s271.g8176	-40	-617	-618									s271.g8176	-569	-592	-412								s271.g8176	0
s295.g8498	0											s295.g8498	-56	-523									s295.g8498	0
s185.g5860	0											s185.g5860	-603	-145									s185.g5860	0
s125.g4156	-142	-209										s125.g4156	0										s125.g4156	0
s043.g2052	-377	-289										s043.g2052	-407										s043.g2052	0
s214.g6263	-46	-26										s214.g6263	0										s214.g6263	0
s082.g2927	0											s082.g2927	-573	-121	-596	-123	-419						s082.g2927	0
s009.g654	-567	-578										s009.g654	0										s009.g654	0
s247.g6899	-201											s247.g6899	-484										s247.g6899	0
s043.g1856	-10	-654	-686	-295								s043.g1856	-59	-631	-540	-682	-435	-680	-88	-539			s043.g1856	-486
s082.g3013	0											s082.g3013	-656	-658	-361								s082.g3013	0
s096.g3537	-80											s096.g3537	-123	-669	-405								s096.g3537	-48
s009.g856	-449	-475	-368	-538								s009.g856	-181	-56	-612	-57							s009.g856	0
s026.g1332	-193	-195	-194									s026.g1332	-255	-147									s026.g1332	0
s271.g8119	-683	-293	-635									s271.g8119	-523										s271.g8119	0
s341.g9798	0											s341.g9798	-155	-649									s341.g9798	0
s259.g7269	-674	-645										s259.g7269	-553	-135	-539								s259.g7269	0
s080.g2663	-46											s080.g2663	-486	-485									s080.g2663	0
s271.g7940	-596	-549	-595	-550								s271.g7940	-647	-437	-56	-455	-92	-358					s271.g7940	0
s104.g3790	-186											s104.g3790	-685										s104.g3790	0
s267.g7792	-25											s267.g7792	-644	-609	-611								s267.g7792	0
s026.g1313	-168	-228										s026.g1313	-604	-151									s026.g1313	0
s295.g8666	0											s295.g8666	0										s295.g8666	0
s354.g10139	-686	-470										s354.g10139	-572	-235	-25	-419	-330	-24	-420				s354.g10139	0
s247.g6600	-527	-653	-516	-528	-517							s247.g6600	-469	-688									s247.g6600	0
s354.g10009	0											s354.g10009	-135	-444	-136	-455							s354.g10009	0
s009.g594	0											s009.g594	-3	-290	-292								s009.g594	0
s247.g6778	0											s247.g6778	-643										s247.g6778	0
s330.g9429	0											s330.g9429	-270	-156	-235	-107							s330.g9429	0
s082.g2904	-385	-387	-53									s082.g2904	-395	-659									s082.g2904	-256
s330.g9317	-532	-534										s330.g9317	-655	-475	-690	-689	-654	-90					s330.g9317	0
s267.g7576	0											s267.g7576	-76	-77									s267.g7576	-264
s182.g5748	-434	-571										s182.g5748	-135	-459	-246								s182.g5748	0
s330.g9159	0											s330.g9159	-380										s330.g9159	0
s145.g5135	-164											s145.g5135	-5	-341									s145.g5135	-506
s069.g2383	-692	-415	-501	-372	-670							s069.g2383	-234	-235									s069.g2383	-98
s214.g6067	-124	-292	-291									s214.g6067	-696	-228	-22	-569	-336	-226	-634	-334	-634		s214.g6067	0
s007.g240	-680											s007.g240	-529	-561	-676	-528							s007.g240	0
s182.g5628	-125	-200										s182.g5628	-72	-322	-450								s182.g5628	0
s214.g6113	-135	-595	-305									s214.g6113	-689	-539	-264								s214.g6113	0
s355.g10357	-302	-303	-537									s355.g10357	-161	-300	-226	-225	-298						s355.g10357	-362
s009.g903	-318											s009.g903	-265	-138									s009.g903	0
s341.g9733	-469											s341.g9733	-340	-527	-67	-325	-501	-42					s341.g9733	-615
s080.g2604	0											s080.g2604	-525	-696									s080.g2604	0
s330.g9514	0											s330.g9514	-500										s330.g9514	0
s082.g3077	-187											s082.g3077	-272	-403	-643	-326	-557	-393					s082.g3077	0
s182.g5629	-79											s182.g5629	-499	-66	-627								s182.g5629	0
s009.g503	0											s009.g503	-652	-284	-519	-255	-362	-237	-521				s009.g503	0
s104.g3775	-601											s104.g3775	-434	-421									s104.g3775	0
s096.g3747	-434											s096.g3747	-411	-71	-137								s096.g3747	0
s026.g1251	0											s026.g1251	-7	-6	-634	-586							s026.g1251	0
s182.g5679	0											s182.g5679	-359	-487	-556	-358	-486	-557	-505				s182.g5679	0
s247.g6882	-78	-203	-81									s247.g6882	-698	-632	-633	-379							s247.g6882	0
s341.g9713	-700	-579	-575	-585	-577	-580	-590	-578	-582	-576		s341.g9713	-502	-437	-558	-458	-503						s341.g9713	-281
s140.g4625	0											s140.g4625	-329	-504	-330								s140.g4625	0
s140.g4815	-464											s140.g4815	-472	-172									s140.g4815	0
s145.g4945	-504	-401										s145.g4945	-445	-34									s145.g4945	0
s080.g2748	0											s080.g2748	-13	-12									s080.g2748	0
s080.g2598	-184											s080.g2598	-292	-672	-250	-541	-296						s080.g2598	0
s308.g8791	0											s308.g8791	-610	-117	-140								s308.g8791	0
s267.g7600	-392	-614	-613									s267.g7600	-375	-686									s267.g7600	0
s252.g7073	0											s252.g7073	0										s252.g7073	0
s080.g2628	0											s080.g2628	-461										s080.g2628	0
s182.g5608	-648	-646										s182.g5608	-626	-589	-397								s182.g5608	-462
