# Supplementary material for: Systematic approach for dissecting promoters and designing transform systems in microalgae
Source: Microb Cell Fact. 2025 May 29;24:127. doi: 10.1186/s12934-025-02700-5 (PMC12121064; doi:10.1186/s12934-025-02700-5)
Supplement: Supplementary file 6 — Supplementary Dataset 4.The nucleotide acid around the initiation codon from the mRNAs associated with the trimmed TOP 100 genes. [file 12934_2025_2700_MOESM6_ESM.fasta]

>scaffold00007.g113	ATG 9bp before and after
ACAGTGAAGATGGTTGCTAAA
>scaffold00007.g240	ATG 9bp before and after
GACACAAAGATGAAGGTTATT
>scaffold00008.g335	ATG 9bp before and after
TTTAGCAAGATGGCTGACGTG
>scaffold00009.g498	ATG 9bp before and after
GGAGAGAGAATGCCGTTGTTG
>scaffold00009.g503	ATG 9bp before and after
TCGAAGCCCATGCGCTGCTCT
>scaffold00009.g594	ATG 9bp before and after
TGGATTGTGATGGGAAAGGCC
>scaffold00009.g654	ATG 9bp before and after
GTTGCTCAAATGAGCGCGGCG
>scaffold00009.g763	ATG 9bp before and after
CTAGGGAACATGCAAGCCTAC
>scaffold00009.g855	ATG 9bp before and after
GAAGGAATCATGCGTCCTTAC
>scaffold00009.g856	ATG 9bp before and after
GACACAACCATGAAGGCCTTC
>scaffold00009.g887	ATG 9bp before and after
GTCCTTGGCATGGTGAATTCC
>scaffold00009.g903	ATG 9bp before and after
AGAAGAACCATGCGTGTCCTC
>scaffold00026.g1251	ATG 9bp before and after
ATCCAATAGATGATTACAGAT
>scaffold00026.g1313	ATG 9bp before and after
TCTGTGGTGATGACCATGGGG
>scaffold00026.g1316	ATG 9bp before and after
TAATCAACCATGCCCGTCTGG
>scaffold00026.g1332	ATG 9bp before and after
AAAGCAATCATGGCTGAGGAG
>scaffold00026.g1413	ATG 9bp before and after
AGTGTAACCATGGCGGACAAA
>scaffold00042.g1546	ATG 9bp before and after
GGCCCGCCCATGAGCAATGGA
>scaffold00043.g1856	ATG 9bp before and after
TACCTGCTGATGACTGAGCCG
>scaffold00043.g2052	ATG 9bp before and after
GTCTTGTCGATGTGCAGGCGC
>scaffold00069.g2328	ATG 9bp before and after
TTAGTAAGAATGAAGTTCTTG
>scaffold00069.g2383	ATG 9bp before and after
TTGTCATAAATGCCCCTCCCC
>scaffold00069.g2406	ATG 9bp before and after
CAGTCAATCATGGTACGTTTT
>scaffold00080.g2598	ATG 9bp before and after
AGCGAAAAAATGCGTGAGTCC
>scaffold00080.g2604	ATG 9bp before and after
CACATAACCATGAAGGTCGCC
>scaffold00080.g2628	ATG 9bp before and after
TTCTAAGCCATGCGAACCACC
>scaffold00080.g2641	ATG 9bp before and after
ACCTCTTCGATGCACTGTACT
>scaffold00080.g2663	ATG 9bp before and after
GTAGGGTGGATGGACGGGACG
>scaffold00080.g2737	ATG 9bp before and after
AGCGAAAAAATGCGTCTGTCC
>scaffold00080.g2748	ATG 9bp before and after
TGCCAAGCAATGGAACCAGGT
>scaffold00081.g2813	ATG 9bp before and after
AATTTAAAAATGAAGTTGACT
>scaffold00082.g2904	ATG 9bp before and after
AGATCAAGCATGAGAGGTGAG
>scaffold00082.g2927	ATG 9bp before and after
ACAACAACCATGGGGACGGCA
>scaffold00082.g3013	ATG 9bp before and after
CCTAGGCGAATGCCGTCCATG
>scaffold00082.g3077	ATG 9bp before and after
CGTTTAATGATGTCTGAGATA
>scaffold00095.g3331	ATG 9bp before and after
GGCACGACGATGGCGGCAGCA
>scaffold00095.g3438	ATG 9bp before and after
GAGCTGATCATGGCCCACCCT
>scaffold00095.g3439	ATG 9bp before and after
GACCAATCAATGCAAGCGATC
>scaffold00096.g3537	ATG 9bp before and after
AAGTATGTGATGACGCTCGAG
>scaffold00096.g3747	ATG 9bp before and after
ACATATACAATGGCTCGTCTG
>scaffold00104.g3775	ATG 9bp before and after
ATCTTCACAATGGCCCGCACG
>scaffold00104.g3790	ATG 9bp before and after
GTAACAGGAATGCAGACGTGC
>scaffold00112.g4010	ATG 9bp before and after
TAGAACACAATGGTACGTTGG
>scaffold00112.g4078	ATG 9bp before and after
ATATCAACGATGTGCTTCGCT
>scaffold00112.g4087	ATG 9bp before and after
CAGAGTATCATGGCAGCAGGC
>scaffold00125.g4156	ATG 9bp before and after
GGAAGGGGAATGCACAGTAAC
>scaffold00127.g4313	ATG 9bp before and after
CCGCAACACATGCATCATCAC
>scaffold00127.g4320	ATG 9bp before and after
GTCCGATCCATGCCCATTCGC
>scaffold00127.g4402	ATG 9bp before and after
GCTTTAGCAATGGCACCAACG
>scaffold00140.g4625	ATG 9bp before and after
CCCTTTAAGATGAAGACATCC
>scaffold00140.g4664	ATG 9bp before and after
GGACCACGAATGGTAGCGCTG
>scaffold00140.g4727	ATG 9bp before and after
GCCGCGCCTATGGCGACAGGG
>scaffold00140.g4815	ATG 9bp before and after
CCCCAAAATATGCGCTTTCTT
>scaffold00145.g4945	ATG 9bp before and after
AACCTGCCCATGCTGTGTCTA
>scaffold00145.g4962	ATG 9bp before and after
GCATCAACAATGGCCGGCCCC
>scaffold00145.g5100	ATG 9bp before and after
TCCCCCGACATGTCGGGTGAT
>scaffold00145.g5121	ATG 9bp before and after
TACAGAGCCATGGGTATTACT
>scaffold00145.g5135	ATG 9bp before and after
TATTGCATAATGCTCTCTACC
>scaffold00145.g5136	ATG 9bp before and after
CTTCTTTGCATGATGAAGTTC
>scaffold00162.g5260	ATG 9bp before and after
TTCTGCGACATGGAAAAGGGA
>scaffold00182.g5406	ATG 9bp before and after
CCCGAGTCCATGCCTGACGGC
>scaffold00182.g5608	ATG 9bp before and after
CGGGGTTCCATGTCTTCCCTC
>scaffold00182.g5628	ATG 9bp before and after
GTCTCCAAGATGAAGTGCGCG
>scaffold00182.g5629	ATG 9bp before and after
AATCCCGTCATGAAGACTGCT
>scaffold00182.g5679	ATG 9bp before and after
TAATTTAAGATGGCTCGCCTC
>scaffold00182.g5748	ATG 9bp before and after
CGGACAGGAATGAAACATTCT
>scaffold00185.g5771	ATG 9bp before and after
CATTTCACCATGCCCCGCCCC
>scaffold00185.g5792	ATG 9bp before and after
AGTGCAAAGATGGTAAGTCAC
>scaffold00185.g5816	ATG 9bp before and after
TCTTCGCATATGCACACTTTC
>scaffold00185.g5860	ATG 9bp before and after
GAGCGACGAATGTGCCGGGCG
>scaffold00185.g5950	ATG 9bp before and after
TACAAAGGAATGGCTGCTAAA
>scaffold00214.g6067	ATG 9bp before and after
AAGTCAAAGATGCGGGTTTCC
>scaffold00214.g6113	ATG 9bp before and after
CCGCAAAACATGAAGCTCTTG
>scaffold00214.g6263	ATG 9bp before and after
TAGTCAGCCATGGCCAAGGTA
>scaffold00232.g6375	ATG 9bp before and after
CACACACACATGCATTTCACT
>scaffold00247.g6600	ATG 9bp before and after
GACCGAAACATGCTTCCTCCT
>scaffold00247.g6736	ATG 9bp before and after
ACAGGACACATGGGCCGCTCC
>scaffold00247.g6778	ATG 9bp before and after
TAGCGTTTCATGCAAGATGGC
>scaffold00247.g6874	ATG 9bp before and after
CCCCTAAAAATGTCCAACTCG
>scaffold00247.g6882	ATG 9bp before and after
AAGAAGACCATGTTCCGCAAG
>scaffold00247.g6899	ATG 9bp before and after
CGTCCACATATGCCTCGTGTG
>scaffold00252.g7073	ATG 9bp before and after
TTCGTAACAATGGGAAAGGAG
>scaffold00252.g7108	ATG 9bp before and after
GCATCCATTATGGTTGCTGAG
>scaffold00259.g7269	ATG 9bp before and after
AAATGATGCATGATGAGGAAT
>scaffold00259.g7364	ATG 9bp before and after
CGTTGCATTATGACTACTCCT
>scaffold00267.g7512	ATG 9bp before and after
GTTCATCTCATGGTGTTGATG
>scaffold00267.g7531	ATG 9bp before and after
GACAGCATCATGGTATGTATC
>scaffold00267.g7576	ATG 9bp before and after
GAGAGAGCCATGCCTAACTGG
>scaffold00267.g7600	ATG 9bp before and after
TTTTCAAGAATGAAGACCTTT
>scaffold00267.g7660	ATG 9bp before and after
TTTGCAGCCATGCTTTACCTG
>scaffold00267.g7705	ATG 9bp before and after
CTCACAACTATGGGGATTGAT
>scaffold00267.g7791	ATG 9bp before and after
CGAGCGACAATGCCTTCATCA
>scaffold00267.g7792	ATG 9bp before and after
ACAGGAACGATGGGGGCTTAC
>scaffold00271.g7911	ATG 9bp before and after
AGATTGACGATGTTCCCACCG
>scaffold00271.g7940	ATG 9bp before and after
CCcTCCCAAATGCCCTGTGTA
>scaffold00271.g8119	ATG 9bp before and after
CAACAGGCAATGCTCAAACGC
>scaffold00271.g8176	ATG 9bp before and after
TTCTCTCTTATGTCTCCTCCT
>scaffold00295.g8434	ATG 9bp before and after
TCAGTGACGATGACCATTAAG
>scaffold00295.g8498	ATG 9bp before and after
ACAGATATAATGTCTTCCAAG
>scaffold00295.g8666	ATG 9bp before and after
AGGAGGCAGATGAGCGCAGGA
>scaffold00308.g8791	ATG 9bp before and after
GGGAGACGCATGCGTCGGCGG
>scaffold00324.g8925	ATG 9bp before and after
TTTCAAAATATGCGCACCGCT
>scaffold00324.g9004	ATG 9bp before and after
ACAGGAACCATGGCTGACGCA
>scaffold00330.g9159	ATG 9bp before and after
AAGCAGTAGATGTCGATGGAC
>scaffold00330.g9317	ATG 9bp before and after
TCATTCATCATGTGCACCGCT
>scaffold00330.g9377	ATG 9bp before and after
CGATCGTGCATGGATCCTCAC
>scaffold00330.g9429	ATG 9bp before and after
CATAACGCCATGTCTGCCGTC
>scaffold00330.g9471	ATG 9bp before and after
CGTCCAATCATGAAGACTGCC
>scaffold00330.g9514	ATG 9bp before and after
TATAAGATGATGCGCTCTATC
>scaffold00330.g9594	ATG 9bp before and after
AAGAAGGACATGGGGGGTGTT
>scaffold00341.g9713	ATG 9bp before and after
CCATATACTATGCGTTCCATC
>scaffold00341.g9733	ATG 9bp before and after
TAAGTCATCATGAAGTTGCTT
>scaffold00341.g9798	ATG 9bp before and after
CTTGAGACGATGGCAGATAAG
>scaffold00341.g9871	ATG 9bp before and after
ATCACCACCATGTCCAACTTG
>scaffold00354.g10009	ATG 9bp before and after
ACAACAAAGATGTTTGCCGCT
>scaffold00354.g10111	ATG 9bp before and after
ATaAAAAAAATGGCTGGCAAA
>scaffold00354.g10139	ATG 9bp before and after
CGCACTATCATGCAAAACGAA
>scaffold00354.g10165	ATG 9bp before and after
TTCTGCCTCATGCCCGGCATA
>scaffold00355.g10357	ATG 9bp before and after
CCTGTCTAAATGGCTCCCGTG
