# Supplementary material for: Systematic approach for dissecting promoters and designing transform systems in microalgae
Source: Microb Cell Fact. 2025 May 29;24:127. doi: 10.1186/s12934-025-02700-5 (PMC12121064; doi:10.1186/s12934-025-02700-5)
Supplement: Supplementary file 7 — Supplementary Dataset 5.Flanking sequence data of the insertional N. oceanica IMET1 mutant pool. [file 12934_2025_2700_MOESM7_ESM.xlsx]

## Sheet: Supplemental Dataset 4
reads_ID	map_genome_num	map_genome_site	map_gene_num	map_gene_site
IDDTTU303GDWDH	1	scaffold00082(297612-297650)	1	scaffold00082.g2938(2786-2824)
IDDTTU303GDR9O	1	scaffold00214(697589-697674)	1	scaffold00214.g6286(1346-1431)
IDDTTU303G73GA	1	scaffold00259(540968-541242)	1	scaffold00259.g7372(582-856)
IDDTTU303F0G1A	1	scaffold00259(540968-541138)	1	scaffold00259.g7372(582-752)
IDDTTU303G2X9R	1	scaffold00259(540881-541225)	1	scaffold00259.g7372(495-839)
IDDTTU303GIF9A	1	scaffold00259(541317-541394)	1	scaffold00259.g7372(931-1008)
IDDTTU303G4MDX	1	scaffold00259(540986-541394)	1	scaffold00259.g7372(600-1008)
IDDTTU303HDL0O	1	scaffold00018(83442-83831)	0	0
IDDTTU303GJA8X	1	scaffold00259(541116-541187)	1	scaffold00259.g7372(730-801)
IDDTTU303G2LHG	1	scaffold00259(540987-541394)	1	scaffold00259.g7372(601-1008)
IDDTTU303GJA8T	1	scaffold00259(540948-541394)	1	scaffold00259.g7372(562-1008)
IDDTTU303FRSHB	1	scaffold00259(540968-541231)	1	scaffold00259.g7372(582-845)
IDDTTU303FTBW2	1	scaffold00330(334529-334568)	0	0
IDDTTU303G2UK8	1	scaffold00259(540968-541185)	1	scaffold00259.g7372(582-799)
IDDTTU303F7UF3	29	scaffold00354(932800-932827),scaffold00340(20-47),scaffold00330(1441088-1441115),scaffold00322(34109-34136),scaffold00318(22-49),scaffold00308(376265-376292),scaffold00289(50865-50892),scaffold00262(150340-150367),scaffold00259(862062-862089),scaffold00247(1297354-1297381),scaffold00214(5-32),scaffold00185(51-78),scaffold00090(48682-48709),scaffold00084(337542-337569),scaffold00082(932422-932449)…	3	scaffold00080.g2505(2114-2141),scaffold00043.g1755(58-83),scaffold00341.g9869(55-83)
IDDTTU303G2Z7N	1	scaffold00259(540968-541241)	1	scaffold00259.g7372(582-855)
IDDTTU303GFWLK	1	scaffold00308(261156-261199)	0	0
IDDTTU303G4MD1	1	scaffold00259(541076-541116)	1	scaffold00259.g7372(690-730)
IDDTTU303F6E2K	1	scaffold00259(541117-541165)	1	scaffold00259.g7372(731-779)
IDDTTU303GUC59	1	scaffold00271(251687-251725)	1	scaffold00271.g7983(3994-4032)
IDDTTU303FU5YM	1	scaffold00259(540968-541241)	1	scaffold00259.g7372(582-855)
IDDTTU303GJA87	1	scaffold00018(83436-83842)	0	0
IDDTTU303FTPXF	1	scaffold00259(541041-541394)	1	scaffold00259.g7372(655-1008)
IDDTTU303F5PSW	1	scaffold00104(77049-77134)	0	0
IDDTTU303G8VD0	1	scaffold00259(540968-541230)	1	scaffold00259.g7372(582-844)
IDDTTU303HK5SR	1	scaffold00259(541109-541177)	1	scaffold00259.g7372(723-791)
IDDTTU303HK5SD	1	scaffold00259(540968-541166)	1	scaffold00259.g7372(582-780)
IDDTTU303FOEHX	1	scaffold00259(540941-541314)	1	scaffold00259.g7372(555-928)
IDDTTU303GKCA7	1	scaffold00259(540968-541204)	1	scaffold00259.g7372(582-818)
IDDTTU303GRQUY	1	scaffold00295(15937-15989)	1	scaffold00295.g8318(32-84)
IDDTTU303FUEAS	1	scaffold00259(540968-541242)	1	scaffold00259.g7372(582-856)
IDDTTU303FO0SP	1	scaffold00259(541347-541394)	1	scaffold00259.g7372(961-1008)
IDDTTU303GKF90	1	scaffold00330(982466-982519)	0	0
IDDTTU303G9RD1	1	scaffold00259(540976-541242)	1	scaffold00259.g7372(590-856)
IDDTTU303FM5A4	1	scaffold00259(540968-541230)	1	scaffold00259.g7372(582-844)
IDDTTU303HFHMU	1	scaffold00018(83440-83841)	0	0
IDDTTU303HDPQ2	28	scaffold00318(114-146),scaffold00247(1288436-1288464),scaffold00354(932714-932741),scaffold00284(56727-56754),scaffold00259(852379-852406),scaffold00145(14-41),scaffold00113(125680-125707),scaffold00090(48608-48635),scaffold00066(14-41),scaffold00050(120-147),scaffold00340(19-45),scaffold00330(1441090-1441116),scaffold00322(34111-34137),scaffold00308(376267-376293),scaffold00289(50867-50893),scaf…	3	scaffold00009.g868(183-209),scaffold00080.g2505(2116-2141),scaffold00043.g1755(54-77)
IDDTTU303FZX65	1	scaffold00259(540968-541200)	1	scaffold00259.g7372(582-814)
IDDTTU303FWBS5	1	scaffold00259(540968-541242)	1	scaffold00259.g7372(582-856)
IDDTTU303G42QY	1	scaffold00271(604008-604048)	1	scaffold00271.g8114(672-712)
IDDTTU303FXQXG	1	scaffold00259(540973-541394)	1	scaffold00259.g7372(587-1008)
IDDTTU303G85OO	1	scaffold00259(541168-541291)	1	scaffold00259.g7372(782-905)
IDDTTU303GIJZ0	1	scaffold00259(540968-541070)	1	scaffold00259.g7372(582-684)
IDDTTU303F1QV4	1	scaffold00259(540968-541244)	1	scaffold00259.g7372(582-858)
IDDTTU303G8E1B	1	scaffold00259(541034-541173)	1	scaffold00259.g7372(648-787)
IDDTTU303HFUMP	1	scaffold00259(540956-541394)	1	scaffold00259.g7372(570-1008)
IDDTTU303GJ4FJ	1	scaffold00259(540973-541394)	1	scaffold00259.g7372(587-1008)
IDDTTU303FYS1B	1	scaffold00259(540977-541394)	1	scaffold00259.g7372(591-1008)
IDDTTU303FYV4K	1	scaffold00259(540956-541394)	1	scaffold00259.g7372(570-1008)
IDDTTU303HFH0F	30	scaffold00354(932716-932744),scaffold00318(111-139),scaffold00284(56729-56757),scaffold00277(32-60),scaffold00247(1288439-1288467),scaffold00185(134-162),scaffold00145(11-39),scaffold00090(48610-48638),scaffold00066(11-39),scaffold00050(117-145),scaffold00340(25-51),scaffold00330(46545-46571),scaffold00324(123018-123044),scaffold00322(34069-34095),scaffold00308(376177-376203),scaffold00289(50783-…	3	scaffold00080.g2505(2110-2136),scaffold00043.g1755(54-80),scaffold00009.g868(185-209)
IDDTTU303GJQOG	1	scaffold00259(540986-541394)	1	scaffold00259.g7372(600-1008)
IDDTTU303GWOT9	1	scaffold00018(83436-83772)	0	0
IDDTTU303G3CX8	1	scaffold00259(540954-541394)	1	scaffold00259.g7372(568-1008)
IDDTTU303GKMVW	1	scaffold00259(540960-541394)	1	scaffold00259.g7372(574-1008)
IDDTTU303FY2HD	1	scaffold00162(145702-145725)	0	0
IDDTTU303F79FQ	1	scaffold00259(540968-541095)	1	scaffold00259.g7372(582-709)
IDDTTU303GAKYZ	1	scaffold00259(540972-541394)	2	scaffold00259.g7372(586-1008),scaffold00185.g5858(154-190)
IDDTTU303F15JI	1	scaffold00259(540968-541240)	1	scaffold00259.g7372(582-854)
IDDTTU303GH5T7	1	scaffold00259(541117-541161)	1	scaffold00259.g7372(731-775)
IDDTTU303FVHG3	1	scaffold00259(540968-541196)	1	scaffold00259.g7372(582-810)
IDDTTU303GWYP5	1	scaffold00259(540968-541242)	1	scaffold00259.g7372(582-856)
IDDTTU303GFQGU	1	scaffold00259(540973-541394)	1	scaffold00259.g7372(587-1008)
IDDTTU303G3ILJ	1	scaffold00259(540968-541227)	1	scaffold00259.g7372(582-841)
IDDTTU303GEHOY	1	scaffold00259(540968-541244)	1	scaffold00259.g7372(582-858)
IDDTTU303GGH5C	1	scaffold00259(540968-541241)	1	scaffold00259.g7372(582-855)
IDDTTU303G9QXZ	1	scaffold00259(540979-541394)	1	scaffold00259.g7372(593-1008)
IDDTTU303GORKD	1	scaffold00259(541008-541120)	1	scaffold00259.g7372(622-734)
IDDTTU303F6GLR	1	scaffold00295(487102-487172)	0	0
IDDTTU303GJI7J	1	scaffold00259(540973-541394)	1	scaffold00259.g7372(587-1008)
IDDTTU303FN69F	1	scaffold00259(540968-541239)	1	scaffold00259.g7372(582-853)
IDDTTU303FYOHY	1	scaffold00259(540968-541231)	1	scaffold00259.g7372(582-845)
IDDTTU303HBR1L	1	scaffold00259(541366-541394)	1	scaffold00259.g7372(980-1008)
IDDTTU303FXAX9	1	scaffold00259(540968-541083)	1	scaffold00259.g7372(582-697)
IDDTTU303G8YMX	1	scaffold00259(540968-541190)	1	scaffold00259.g7372(582-804)
IDDTTU303GQ7N1	1	scaffold00259(540973-541394)	1	scaffold00259.g7372(587-1008)
IDDTTU303F1L98	1	scaffold00259(540968-541241)	1	scaffold00259.g7372(582-855)
IDDTTU303FSCKB	1	scaffold00018(83752-83837)	0	0
IDDTTU303GME7F	1	scaffold00259(540968-541118)	1	scaffold00259.g7372(582-732)
IDDTTU303GC1CR	1	scaffold00354(258774-258906)	1	scaffold00354.g10063(128-260)
IDDTTU303FNKXC	1	scaffold00259(540973-541394)	1	scaffold00259.g7372(587-1008)
IDDTTU303FKOI9	1	scaffold00259(541086-541394)	1	scaffold00259.g7372(700-1008)
IDDTTU303FXRYN	1	scaffold00259(540948-541394)	1	scaffold00259.g7372(562-1008)
IDDTTU303GWEM4	1	scaffold00259(541057-541113)	1	scaffold00259.g7372(671-727)
IDDTTU303GOICN	1	scaffold00018(83436-83750)	0	0
IDDTTU303G130J	1	scaffold00259(540980-541394)	1	scaffold00259.g7372(594-1008)
IDDTTU303GF8QL	1	scaffold00018(83436-83537)	0	0
IDDTTU303GTNBC	1	scaffold00096(146214-146253)	1	scaffold00096.g3503(788-827)
IDDTTU303F0T2G	1	scaffold00259(541021-541120)	1	scaffold00259.g7372(635-734)
IDDTTU303F4TUP	1	scaffold00259(540968-541241)	1	scaffold00259.g7372(582-855)
IDDTTU303FSVYO	1	scaffold00259(540968-541241)	1	scaffold00259.g7372(582-855)
IDDTTU303HAZUC	1	scaffold00271(576877-576953)	1	scaffold00271.g8104(1246-1322)
IDDTTU303GR7JR	1	scaffold00259(540973-541390)	1	scaffold00259.g7372(587-1004)
IDDTTU303GOVOQ	1	scaffold00259(540968-541241)	1	scaffold00259.g7372(582-855)
IDDTTU303FWLUC	1	scaffold00295(522896-522935)	0	0
IDDTTU303F1D9W	1	scaffold00018(83598-83641)	0	0
IDDTTU303FL6SS	1	scaffold00018(83436-83841)	0	0
IDDTTU303GZ46W	1	scaffold00259(540954-541394)	1	scaffold00259.g7372(568-1008)
IDDTTU303HGJXJ	1	scaffold00259(540968-541240)	1	scaffold00259.g7372(582-854)
IDDTTU303G609S	1	scaffold00259(540950-541120)	1	scaffold00259.g7372(564-734)
IDDTTU303GH6FA	1	scaffold00162(145491-145538)	0	0
IDDTTU303GPT5T	1	scaffold00018(83436-83841)	0	0
IDDTTU303FZ12L	1	scaffold00354(258438-258732)	1	scaffold00354.g10063(302-596)
IDDTTU303GH4SU	27	scaffold00262(150279-150305),scaffold00354(932722-932747),scaffold00340(22-47),scaffold00330(46542-46567),scaffold00324(123021-123046),scaffold00322(34067-34092),scaffold00318(24-49),scaffold00308(376181-376206),scaffold00289(50781-50806),scaffold00277(5-30),scaffold00259(861966-861991),scaffold00247(1288445-1288470),scaffold00214(7-32),scaffold00185(53-78),scaffold00145(2-27),scaffold00090(48616…	2	scaffold00080.g2505(2108-2133),scaffold00043.g1755(58-83)
IDDTTU303G60R1	1	scaffold00247(1273918-1273950)	1	scaffold00247.g7013(1082-1114)
IDDTTU303G5R2B	1	scaffold00026(298344-298424)	1	scaffold00026.g1094(1371-1451)
IDDTTU303FVO6B	1	scaffold00259(541263-541394)	1	scaffold00259.g7372(877-1008)
IDDTTU303GY51O	1	scaffold00259(540969-541394)	1	scaffold00259.g7372(583-1008)
IDDTTU303HGCWN	1	scaffold00259(540968-541205)	1	scaffold00259.g7372(582-819)
IDDTTU303GJBJY	3	scaffold00341(20092-20115),scaffold00267(299839-299862),scaffold00127(592557-592580)	2	scaffold00341.g9708(1380-1403),scaffold00127.g4370(914-937)
IDDTTU303GHR83	1	scaffold00104(77241-77567)	1	scaffold00104.g3789(1-82)
IDDTTU303FPII7	1	scaffold00259(540968-541187)	1	scaffold00259.g7372(582-801)
IDDTTU303F29J8	1	scaffold00259(540980-541394)	1	scaffold00259.g7372(594-1008)
IDDTTU303HDTNF	1	scaffold00259(541118-541168)	1	scaffold00259.g7372(732-782)
IDDTTU303GUY84	1	scaffold00259(540968-541240)	1	scaffold00259.g7372(582-854)
IDDTTU303G6M2E	1	scaffold00259(540968-541170)	1	scaffold00259.g7372(582-784)
IDDTTU303GP8GK	1	scaffold00259(540968-541241)	1	scaffold00259.g7372(582-855)
IDDTTU303G6M2R	1	scaffold00259(540995-541387)	1	scaffold00259.g7372(609-1001)
IDDTTU303F7GKZ	1	scaffold00259(541030-541394)	1	scaffold00259.g7372(644-1008)
IDDTTU303GR6EF	1	scaffold00259(540956-541394)	1	scaffold00259.g7372(570-1008)
IDDTTU303HAD71	1	scaffold00247(400785-400817)	1	scaffold00247.g6672(654-686)
IDDTTU303HIIKQ	1	scaffold00259(540968-541238)	1	scaffold00259.g7372(582-852)
IDDTTU303GD1OF	1	scaffold00259(540968-541241)	1	scaffold00259.g7372(582-855)
IDDTTU303HCI9E	1	scaffold00259(540968-541169)	1	scaffold00259.g7372(582-783)
IDDTTU303F9955	1	scaffold00140(413784-413879)	1	scaffold00140.g4667(420-515)
IDDTTU303GNSF5	1	scaffold00001(28949-28981)	0	0
IDDTTU303F762R	1	scaffold00018(83436-83839)	0	0
IDDTTU303G0N4T	1	scaffold00259(540968-541190)	1	scaffold00259.g7372(582-804)
IDDTTU303GT02D	1	scaffold00259(540973-541394)	1	scaffold00259.g7372(587-1008)
IDDTTU303GMM0S	1	scaffold00259(540968-541205)	1	scaffold00259.g7372(582-819)
IDDTTU303GWY3M	1	scaffold00259(540968-541242)	1	scaffold00259.g7372(582-856)
IDDTTU303GOL52	1	scaffold00259(540968-541188)	1	scaffold00259.g7372(582-802)
IDDTTU303GBU41	1	scaffold00259(540980-541394)	1	scaffold00259.g7372(594-1008)
IDDTTU303GM51T	1	scaffold00259(540973-541394)	1	scaffold00259.g7372(587-1008)
IDDTTU303HA7F3	1	scaffold00259(540968-541242)	1	scaffold00259.g7372(582-856)
IDDTTU303F5PNK	1	scaffold00259(540968-541231)	1	scaffold00259.g7372(582-845)
IDDTTU303FSSLY	1	scaffold00259(540955-541394)	1	scaffold00259.g7372(569-1008)
IDDTTU303GMZLW	1	scaffold00330(406417-406469)	1	scaffold00330.g9291(2883-2935)
IDDTTU303F957X	1	scaffold00181(2835-2859)	0	0
IDDTTU303HJKGI	1	scaffold00259(541347-541394)	1	scaffold00259.g7372(961-1008)
IDDTTU303GJO63	1	scaffold00259(540968-541241)	1	scaffold00259.g7372(582-855)
IDDTTU303F9YXC	1	scaffold00259(541116-541191)	1	scaffold00259.g7372(730-805)
IDDTTU303F9NHT	2	scaffold00007(455443-455581),scaffold00267(916010-916038)	1	scaffold00267.g7837(3296-3324)
IDDTTU303GCVHN	1	scaffold00018(83436-83841)	0	0
IDDTTU303F64F4	1	scaffold00259(540955-541394)	1	scaffold00259.g7372(569-1008)
IDDTTU303G9X5L	1	scaffold00259(540956-541394)	1	scaffold00259.g7372(570-1008)
IDDTTU303GNDJ2	1	scaffold00104(77241-77363)	1	scaffold00104.g3789(1-27)
IDDTTU303GB174	2	scaffold00295(616995-617075),scaffold00247(153223-153255)	1	scaffold00295.g8545(599-679)
IDDTTU303FNO4D	1	scaffold00259(540990-541113)	1	scaffold00259.g7372(604-727)
IDDTTU303G705C	1	scaffold00259(541062-541120)	1	scaffold00259.g7372(676-734)
IDDTTU303GQPKA	1	scaffold00259(540972-541394)	1	scaffold00259.g7372(586-1008)
IDDTTU303HIPLR	1	scaffold00259(540968-541242)	1	scaffold00259.g7372(582-856)
IDDTTU303FY7E3	1	scaffold00259(540961-541275)	1	scaffold00259.g7372(575-889)
IDDTTU303F3TJ0	1	scaffold00259(540968-541231)	1	scaffold00259.g7372(582-845)
IDDTTU303FWY0X	1	scaffold00259(540968-541133)	1	scaffold00259.g7372(582-747)
IDDTTU303HFH52	1	scaffold00259(540986-541394)	1	scaffold00259.g7372(600-1008)
IDDTTU303FUXDC	1	scaffold00259(540968-541242)	1	scaffold00259.g7372(582-856)
IDDTTU303GO2QU	1	scaffold00259(540968-541194)	1	scaffold00259.g7372(582-808)
IDDTTU303GHTJV	1	scaffold00259(540968-541241)	1	scaffold00259.g7372(582-855)
IDDTTU303G9E06	1	scaffold00259(540968-541241)	1	scaffold00259.g7372(582-855)
IDDTTU303HD4V2	1	scaffold00007(455559-455581)	0	0
IDDTTU303FOMM3	1	scaffold00259(541138-541261)	1	scaffold00259.g7372(752-875)
IDDTTU303HBVNC	1	scaffold00259(540968-541240)	1	scaffold00259.g7372(582-854)
IDDTTU303HI1AV	1	scaffold00018(83436-83840)	0	0
IDDTTU303GTW7K	1	scaffold00018(83436-83744)	0	0
IDDTTU303F2ZTT	1	scaffold00259(540955-541394)	1	scaffold00259.g7372(569-1008)
IDDTTU303GR8B8	1	scaffold00259(540968-541187)	1	scaffold00259.g7372(582-801)
IDDTTU303GCAVW	1	scaffold00259(541080-541395)	1	scaffold00259.g7372(694-1009)
IDDTTU303HHULW	1	scaffold00259(540956-541394)	1	scaffold00259.g7372(570-1008)
IDDTTU303G5LYE	1	scaffold00259(540978-541394)	1	scaffold00259.g7372(592-1008)
IDDTTU303GEWX0	1	scaffold00259(540956-541394)	1	scaffold00259.g7372(570-1008)
IDDTTU303FUD2K	1	scaffold00259(540987-541394)	1	scaffold00259.g7372(601-1008)
IDDTTU303G89GC	1	scaffold00259(540968-541163)	1	scaffold00259.g7372(582-777)
IDDTTU303G3MNY	1	scaffold00259(540968-541242)	1	scaffold00259.g7372(582-856)
IDDTTU303GS3E7	1	scaffold00259(541356-541395)	1	scaffold00259.g7372(970-1009)
IDDTTU303FTZJ9	1	scaffold00259(541056-541394)	1	scaffold00259.g7372(670-1008)
IDDTTU303HB5PB	1	scaffold00026(1262113-1262138)	0	0
IDDTTU303HJDTK	1	scaffold00259(540968-541242)	1	scaffold00259.g7372(582-856)
IDDTTU303HJ9GY	1	scaffold00018(83436-83483)	0	0
IDDTTU303GQFE2	1	scaffold00082(261360-261435)	0	0
IDDTTU303GJ975	1	scaffold00259(540881-541247)	1	scaffold00259.g7372(495-861)
IDDTTU303GSS5U	1	scaffold00259(541007-541394)	1	scaffold00259.g7372(621-1008)
IDDTTU303GUNWI	1	scaffold00018(83436-83532)	0	0
IDDTTU303HHAF6	1	scaffold00259(540968-541244)	1	scaffold00259.g7372(582-858)
IDDTTU303G5XFX	1	scaffold00259(541119-541167)	1	scaffold00259.g7372(733-781)
IDDTTU303GHYUL	1	scaffold00259(541015-541117)	1	scaffold00259.g7372(629-731)
IDDTTU303F95PV	1	scaffold00259(541112-541186)	1	scaffold00259.g7372(726-800)
IDDTTU303HD5MY	1	scaffold00259(540881-541176)	1	scaffold00259.g7372(495-790)
IDDTTU303GDT1P	1	scaffold00259(540969-541394)	1	scaffold00259.g7372(583-1008)
IDDTTU303GBYXB	1	scaffold00259(541118-541162)	1	scaffold00259.g7372(732-776)
IDDTTU303G9HH1	1	scaffold00295(522896-522952)	0	0
IDDTTU303G3GXK	1	scaffold00259(540956-541394)	1	scaffold00259.g7372(570-1008)
IDDTTU303FW3IZ	1	scaffold00259(541117-541197)	1	scaffold00259.g7372(731-811)
IDDTTU303HCTSB	1	scaffold00259(541008-541120)	1	scaffold00259.g7372(622-734)
IDDTTU303FZU15	1	scaffold00259(541121-541203)	1	scaffold00259.g7372(735-817)
IDDTTU303GZLWU	1	scaffold00007(455544-455581)	0	0
IDDTTU303GY9G7	1	scaffold00259(540976-541187)	1	scaffold00259.g7372(590-801)
IDDTTU303HKMFK	1	scaffold00355(255727-256116)	1	scaffold00355.g10385(55-366)
IDDTTU303HDP8H	1	scaffold00007(455543-455581)	0	0
IDDTTU303GZUHR	1	scaffold00259(540968-541244)	1	scaffold00259.g7372(582-858)
IDDTTU303GXEZM	1	scaffold00259(540968-541238)	1	scaffold00259.g7372(582-852)
IDDTTU303F691S	1	scaffold00018(83436-83841)	0	0
IDDTTU303G3ADU	1	scaffold00026(498787-498840)	1	scaffold00026.g1166(771-824)
IDDTTU303GEB5B	1	scaffold00259(541356-541394)	1	scaffold00259.g7372(970-1008)
IDDTTU303G8O9B	1	scaffold00127(275247-275322)	0	0
IDDTTU303GXEZ5	1	scaffold00007(455544-455581)	0	0
IDDTTU303HHR3X	1	scaffold00259(540968-541241)	1	scaffold00259.g7372(582-855)
IDDTTU303GMNUN	1	scaffold00259(540968-541242)	1	scaffold00259.g7372(582-856)
IDDTTU303GM9A5	1	scaffold00018(83436-83841)	0	0
IDDTTU303F9K4L	3	scaffold00341(15097-15557),scaffold00267(294844-295304),scaffold00127(587562-588022)	1	scaffold00127.g4368(1-315)
IDDTTU303GOLGD	1	scaffold00259(541002-541394)	1	scaffold00259.g7372(616-1008)
IDDTTU303F8VQ6	1	scaffold00018(83451-83841)	0	0
IDDTTU303GQ6JQ	1	scaffold00007(455547-455581)	0	0
IDDTTU303GET9D	1	scaffold00018(83548-83841)	0	0
IDDTTU303GM725	1	scaffold00259(540968-541242)	1	scaffold00259.g7372(582-856)
IDDTTU303F5F7T	1	scaffold00259(540938-541314)	1	scaffold00259.g7372(552-928)
IDDTTU303F42DD	1	scaffold00259(540968-541233)	1	scaffold00259.g7372(582-847)
IDDTTU303HJO6S	1	scaffold00259(540968-541185)	1	scaffold00259.g7372(582-799)
IDDTTU303F7ZET	1	scaffold00007(602422-602463)	1	scaffold00007.g230(4140-4181)
IDDTTU303F62JT	1	scaffold00259(540968-541206)	1	scaffold00259.g7372(582-820)
IDDTTU303GIXGK	1	scaffold00259(541181-541309)	1	scaffold00259.g7372(795-923)
IDDTTU303F6P7Q	1	scaffold00355(255775-256111)	1	scaffold00355.g10385(55-318)
IDDTTU303F1X54	1	scaffold00259(540988-541263)	1	scaffold00259.g7372(602-877)
IDDTTU303FVRDU	1	scaffold00259(541055-541110)	1	scaffold00259.g7372(669-724)
IDDTTU303GTPNI	1	scaffold00259(540962-541394)	1	scaffold00259.g7372(576-1008)
IDDTTU303HGY9A	1	scaffold00162(145483-145564)	0	0
IDDTTU303F54TV	1	scaffold00162(145702-145725)	0	0
IDDTTU303FUU2X	1	scaffold00018(83610-83841)	0	0
IDDTTU303F0XN1	1	scaffold00259(540973-541394)	2	scaffold00259.g7372(587-1008),scaffold00185.g5858(154-190)
IDDTTU303GWHH3	1	scaffold00259(540990-541141)	1	scaffold00259.g7372(604-755)
IDDTTU303FZ9TX	1	scaffold00259(540968-541244)	1	scaffold00259.g7372(582-858)
IDDTTU303HJ4V9	1	scaffold00259(540968-541226)	1	scaffold00259.g7372(582-840)
IDDTTU303GG2E8	1	scaffold00259(540973-541394)	1	scaffold00259.g7372(587-1008)
IDDTTU303HKZQ1	1	scaffold00259(541057-541394)	1	scaffold00259.g7372(671-1008)
IDDTTU303GL3CQ	1	scaffold00259(540968-541204)	1	scaffold00259.g7372(582-818)
IDDTTU303GGYXT	1	scaffold00259(540968-541174)	1	scaffold00259.g7372(582-788)
IDDTTU303GCSKD	1	scaffold00259(541008-541110)	1	scaffold00259.g7372(622-724)
IDDTTU303HG4PH	1	scaffold00259(540968-541239)	1	scaffold00259.g7372(582-853)
IDDTTU303GZK4M	1	scaffold00018(83436-83795)	0	0
IDDTTU303GS5ZR	1	scaffold00018(83446-83841)	0	0
IDDTTU303G9IKS	1	scaffold00259(541112-541225)	1	scaffold00259.g7372(726-839)
IDDTTU303G9UWP	2	scaffold00145(407186-407391),scaffold00271(230132-230164)	2	scaffold00145.g4980(2859-3064),scaffold00271.g7976(632-664)
IDDTTU303F92XN	1	scaffold00259(540968-541230)	1	scaffold00259.g7372(582-844)
IDDTTU303F63LM	1	scaffold00001(28949-28992)	0	0
IDDTTU303GB54I	1	scaffold00018(83436-83759)	0	0
IDDTTU303GBWSK	1	scaffold00259(540983-541394)	1	scaffold00259.g7372(597-1008)
IDDTTU303G3XJ2	1	scaffold00259(540881-540908)	1	scaffold00259.g7372(495-522)
IDDTTU303F6HGD	1	scaffold00214(539652-539692)	0	0
IDDTTU303GQ40N	1	scaffold00259(540968-541237)	1	scaffold00259.g7372(582-851)
IDDTTU303GWHHW	1	scaffold00259(540973-541394)	1	scaffold00259.g7372(587-1008)
IDDTTU303G35UF	1	scaffold00259(540972-541394)	1	scaffold00259.g7372(586-1008)
IDDTTU303GMLWE	1	scaffold00259(540881-541235)	1	scaffold00259.g7372(495-849)
IDDTTU303GF2E1	1	scaffold00018(83436-83841)	0	0
IDDTTU303G8YOF	1	scaffold00259(540948-541394)	1	scaffold00259.g7372(562-1008)
IDDTTU303HDJKQ	1	scaffold00259(540968-541230)	1	scaffold00259.g7372(582-844)
IDDTTU303G6GGW	1	scaffold00259(540968-541206)	1	scaffold00259.g7372(582-820)
IDDTTU303FZJT0	5	scaffold00162(138965-139109),scaffold00082(327556-327600),scaffold00182(776893-776938),scaffold00341(103869-103913),scaffold00043(294251-294293)	5	scaffold00162.g5258(563-707),scaffold00082.g2951(635-679),scaffold00182.g5641(610-655),scaffold00341.g9743(614-658),scaffold00043.g1615(2212-2254)
IDDTTU303GAIA1	1	scaffold00018(83436-83841)	0	0
IDDTTU303GCZSU	1	scaffold00018(83436-83841)	0	0
IDDTTU303G72MC	1	scaffold00259(540968-541187)	1	scaffold00259.g7372(582-801)
IDDTTU303GGP12	1	scaffold00259(540968-541235)	1	scaffold00259.g7372(582-849)
IDDTTU303GJJBB	1	scaffold00259(540973-541394)	1	scaffold00259.g7372(587-1008)
IDDTTU303G7KS9	1	scaffold00259(540986-541394)	1	scaffold00259.g7372(600-1008)
IDDTTU303HE4G3	1	scaffold00018(83436-83756)	0	0
IDDTTU303GE6BB	1	scaffold00043(320891-321006)	1	scaffold00043.g1622(184-299)
IDDTTU303FX8W8	1	scaffold00259(540968-541214)	1	scaffold00259.g7372(582-828)
IDDTTU303GIY2B	1	scaffold00018(83436-83732)	0	0
IDDTTU303GRAZ5	1	scaffold00259(540968-541240)	1	scaffold00259.g7372(582-854)
IDDTTU303GID2W	1	scaffold00259(540944-541395)	1	scaffold00259.g7372(558-1009)
IDDTTU303GD6HQ	1	scaffold00259(540968-541242)	1	scaffold00259.g7372(582-856)
IDDTTU303F2QUN	1	scaffold00259(540973-541394)	1	scaffold00259.g7372(587-1008)
IDDTTU303GTGGC	1	scaffold00018(83436-83841)	0	0
IDDTTU303GTGGX	1	scaffold00259(540954-541394)	1	scaffold00259.g7372(568-1008)
IDDTTU303GENXI	1	scaffold00259(540968-541191)	1	scaffold00259.g7372(582-805)
IDDTTU303G36LP	1	scaffold00267(119766-119863)	1	scaffold00267.g7551(736-833)
IDDTTU303GYHIY	1	scaffold00259(540938-541306)	1	scaffold00259.g7372(552-920)
IDDTTU303F4DV3	1	scaffold00018(83436-83593)	0	0
IDDTTU303GSKIL	1	scaffold00018(83436-83841)	0	0
IDDTTU303GEVY7	1	scaffold00259(540968-541231)	1	scaffold00259.g7372(582-845)
IDDTTU303HEZ94	1	scaffold00259(540881-540921)	1	scaffold00259.g7372(495-535)
IDDTTU303FU9DC	1	scaffold00259(540968-541174)	1	scaffold00259.g7372(582-788)
IDDTTU303F72XK	1	scaffold00018(83451-83841)	0	0
IDDTTU303FYDYK	1	scaffold00259(540970-541118)	1	scaffold00259.g7372(584-732)
IDDTTU303F0MUW	1	scaffold00354(504756-504810)	1	scaffold00354.g10159(4377-4431)
IDDTTU303F3S7P	1	scaffold00259(541075-541394)	1	scaffold00259.g7372(689-1008)
IDDTTU303GDERB	1	scaffold00018(83440-83841)	0	0
IDDTTU303G8L9O	30	scaffold00354(932716-932744),scaffold00318(111-139),scaffold00284(56729-56757),scaffold00277(32-60),scaffold00247(1288439-1288467),scaffold00185(134-162),scaffold00145(11-39),scaffold00090(48610-48638),scaffold00066(11-39),scaffold00050(117-145),scaffold00340(25-51),scaffold00330(46545-46571),scaffold00324(123018-123044),scaffold00322(34069-34095),scaffold00308(376177-376203),scaffold00289(50783-…	3	scaffold00080.g2505(2110-2136),scaffold00043.g1755(54-80),scaffold00009.g868(185-209)
IDDTTU303F1KK5	1	scaffold00259(540968-541230)	1	scaffold00259.g7372(582-844)
IDDTTU303GDV2H	1	scaffold00259(540970-541394)	1	scaffold00259.g7372(584-1008)
IDDTTU303G8W7U	1	scaffold00259(540968-541238)	1	scaffold00259.g7372(582-852)
IDDTTU303GX3EL	1	scaffold00259(540955-541394)	1	scaffold00259.g7372(569-1008)
IDDTTU303GTPPB	1	scaffold00259(540972-541394)	1	scaffold00259.g7372(586-1008)
IDDTTU303F46OU	1	scaffold00259(540968-541242)	1	scaffold00259.g7372(582-856)
IDDTTU303G1726	1	scaffold00259(540968-541227)	1	scaffold00259.g7372(582-841)
IDDTTU303FKZ8Y	1	scaffold00259(540973-541394)	1	scaffold00259.g7372(587-1008)
IDDTTU303F2WGT	1	scaffold00259(541133-541328)	1	scaffold00259.g7372(747-942)
IDDTTU303GTPPE	1	scaffold00259(540968-541241)	1	scaffold00259.g7372(582-855)
IDDTTU303F764Z	1	scaffold00259(540968-541230)	1	scaffold00259.g7372(582-844)
IDDTTU303F0KL9	1	scaffold00259(540961-541394)	1	scaffold00259.g7372(575-1008)
IDDTTU303GGMYE	1	scaffold00007(455535-455581)	0	0
IDDTTU303FRNO7	2	scaffold00026(1221839-1221953),scaffold00247(165885-165953)	2	scaffold00247.g6597(1964-2032),scaffold00026.g1437(282-306)
IDDTTU303FYR9J	1	scaffold00259(540968-541200)	1	scaffold00259.g7372(582-814)
IDDTTU303FPT9U	1	scaffold00259(507599-507643)	1	scaffold00259.g7359(248-292)
IDDTTU303GF5IM	1	scaffold00018(83436-83841)	0	0
IDDTTU303HCMYF	1	scaffold00259(540969-541394)	1	scaffold00259.g7372(583-1008)
IDDTTU303FRUKT	1	scaffold00259(540968-541242)	1	scaffold00259.g7372(582-856)
IDDTTU303FTV4P	1	scaffold00259(540954-541387)	1	scaffold00259.g7372(568-1001)
IDDTTU303GHDP0	1	scaffold00259(540945-541314)	1	scaffold00259.g7372(559-928)
IDDTTU303GSGM2	1	scaffold00259(541108-541218)	1	scaffold00259.g7372(722-832)
IDDTTU303GFP6G	1	scaffold00259(540968-541235)	1	scaffold00259.g7372(582-849)
IDDTTU303HH75V	1	scaffold00018(83440-83841)	0	0
IDDTTU303GEO11	1	scaffold00162(145484-145595)	0	0
IDDTTU303GEEPY	1	scaffold00259(540973-541394)	1	scaffold00259.g7372(587-1008)
IDDTTU303GNDLZ	1	scaffold00162(145483-145547)	0	0
IDDTTU303GPQEE	1	scaffold00259(540973-541394)	1	scaffold00259.g7372(587-1008)
IDDTTU303GL8X6	32	scaffold00354(932716-932747),scaffold00318(108-139),scaffold00277(29-60),scaffold00247(1288439-1288470),scaffold00185(131-162),scaffold00145(8-39),scaffold00090(48610-48641),scaffold00066(8-39),scaffold00050(114-145),scaffold00340(22-51),scaffold00330(46542-46571),scaffold00322(34069-34098),scaffold00308(376177-376206),scaffold00289(50783-50812),scaffold00284(56729-56758),scaffold00262(150282-150…	3	scaffold00080.g2505(2110-2139),scaffold00043.g1755(54-83),scaffold00009.g868(185-209)
IDDTTU303GWXM8	1	scaffold00007(455521-455581)	0	0
IDDTTU303FPQ4P	1	scaffold00259(540968-541215)	1	scaffold00259.g7372(582-829)
IDDTTU303G0J7F	1	scaffold00259(540940-541177)	1	scaffold00259.g7372(554-791)
IDDTTU303G1PGC	1	scaffold00018(83436-83749)	0	0
IDDTTU303FS548	1	scaffold00259(540968-541241)	1	scaffold00259.g7372(582-855)
IDDTTU303HB1W2	1	scaffold00259(540979-541394)	1	scaffold00259.g7372(593-1008)
IDDTTU303HJ0G5	1	scaffold00259(540968-541020)	1	scaffold00259.g7372(582-634)
IDDTTU303G2MNT	1	scaffold00259(540968-541239)	1	scaffold00259.g7372(582-853)
IDDTTU303FZCFJ	1	scaffold00259(540956-541394)	1	scaffold00259.g7372(570-1008)
IDDTTU303GUZ3D	1	scaffold00259(541117-541201)	1	scaffold00259.g7372(731-815)
IDDTTU303GZS3O	30	scaffold00113(125680-125706),scaffold00354(932716-932741),scaffold00340(20-45),scaffold00330(1441090-1441115),scaffold00322(34111-34136),scaffold00318(22-47),scaffold00308(376267-376292),scaffold00289(50867-50892),scaffold00284(56729-56754),scaffold00277(35-60),scaffold00262(150342-150367),scaffold00259(862064-862089),scaffold00247(1288439-1288464),scaffold00214(5-30),scaffold00185(51-76),scaffol…	3	scaffold00080.g2505(2116-2141),scaffold00009.g868(185-209),scaffold00043.g1755(54-77)
IDDTTU303G2VW0	1	scaffold00259(540944-541315)	1	scaffold00259.g7372(558-929)
IDDTTU303FYI9N	1	scaffold00259(540968-541206)	1	scaffold00259.g7372(582-820)
IDDTTU303G5D18	1	scaffold00018(83436-83841)	0	0
IDDTTU303GTOXY	1	scaffold00259(540972-541394)	1	scaffold00259.g7372(586-1008)
IDDTTU303GJNY1	1	scaffold00259(540968-541125)	1	scaffold00259.g7372(582-739)
IDDTTU303GJNY3	1	scaffold00259(541058-541394)	1	scaffold00259.g7372(672-1008)
IDDTTU303FU0M5	1	scaffold00018(83440-83841)	0	0
IDDTTU303GO82M	1	scaffold00007(455559-455581)	0	0
IDDTTU303FQGIX	1	scaffold00259(540968-541241)	1	scaffold00259.g7372(582-855)
IDDTTU303FOY03	1	scaffold00259(540976-541235)	1	scaffold00259.g7372(590-849)
IDDTTU303G2I9A	1	scaffold00182(345971-346006)	1	scaffold00182.g5478(160-195)
IDDTTU303GBZX1	26	scaffold00354(932719-932744),scaffold00340(25-50),scaffold00330(46545-46570),scaffold00324(123018-123043),scaffold00322(34064-34089),scaffold00318(27-52),scaffold00308(376178-376203),scaffold00289(50784-50809),scaffold00284(56732-56757),scaffold00277(2-27),scaffold00262(150283-150308),scaffold00259(861969-861994),scaffold00247(1288442-1288467),scaffold00214(10-35),scaffold00185(56-81),scaffold001…	2	scaffold00080.g2505(2111-2136),scaffold00043.g1755(55-80)
IDDTTU303F7WPR	1	scaffold00259(540968-541244)	1	scaffold00259.g7372(582-858)
IDDTTU303GCN4M	1	scaffold00341(65634-65755)	0	0
IDDTTU303HCZWK	1	scaffold00259(540954-541394)	1	scaffold00259.g7372(568-1008)
IDDTTU303GLZQ1	1	scaffold00259(540968-541230)	1	scaffold00259.g7372(582-844)
IDDTTU303FSF6E	2	scaffold00247(1187581-1187666),scaffold00308(140103-140163)	0	0
IDDTTU303FW7V1	1	scaffold00259(540968-541225)	1	scaffold00259.g7372(582-839)
IDDTTU303FXWN3	1	scaffold00267(402336-402365)	1	scaffold00267.g7652(596-625)
IDDTTU303FK845	1	scaffold00259(540987-541394)	1	scaffold00259.g7372(601-1008)
IDDTTU303F5W4M	1	scaffold00355(255976-256030)	1	scaffold00355.g10385(63-117)
IDDTTU303HEQWI	2	scaffold00113(59275-59327),scaffold00267(1139118-1139196)	1	scaffold00267.g7895(1055-1133)
IDDTTU303FTBKJ	1	scaffold00082(261360-261417)	0	0
IDDTTU303G6JI7	1	scaffold00259(540948-541395)	1	scaffold00259.g7372(562-1009)
IDDTTU303FNDCK	1	scaffold00259(541121-541261)	1	scaffold00259.g7372(735-875)
IDDTTU303GT2FS	1	scaffold00259(540980-541394)	1	scaffold00259.g7372(594-1008)
IDDTTU303GJVYC	1	scaffold00018(83436-83841)	0	0
IDDTTU303F296E	1	scaffold00259(540973-541394)	1	scaffold00259.g7372(587-1008)
IDDTTU303GBNVZ	1	scaffold00259(540968-541235)	1	scaffold00259.g7372(582-849)
IDDTTU303HBWGX	1	scaffold00259(540973-541394)	1	scaffold00259.g7372(587-1008)
IDDTTU303GNJFG	1	scaffold00259(540973-541394)	1	scaffold00259.g7372(587-1008)
IDDTTU303F337Y	1	scaffold00259(540968-541242)	1	scaffold00259.g7372(582-856)
IDDTTU303FL3NL	1	scaffold00259(540991-541394)	1	scaffold00259.g7372(605-1008)
IDDTTU303HHGZP	1	scaffold00018(83436-83841)	0	0
IDDTTU303FRQ7I	1	scaffold00259(541017-541113)	1	scaffold00259.g7372(631-727)
IDDTTU303HC7HL	1	scaffold00259(540968-541244)	1	scaffold00259.g7372(582-858)
IDDTTU303F6SZR	1	scaffold00162(145439-145560)	0	0
IDDTTU303HBGRJ	1	scaffold00259(540968-541233)	1	scaffold00259.g7372(582-847)
IDDTTU303GJ5B4	1	scaffold00295(487110-487162)	0	0
IDDTTU303GMYW0	1	scaffold00259(541359-541394)	1	scaffold00259.g7372(973-1008)
IDDTTU303HKVP6	1	scaffold00259(540968-541242)	1	scaffold00259.g7372(582-856)
IDDTTU303FOXD5	1	scaffold00259(540968-541200)	1	scaffold00259.g7372(582-814)
IDDTTU303HE9BR	1	scaffold00259(540973-541394)	1	scaffold00259.g7372(587-1008)
IDDTTU303G0B9C	1	scaffold00080(689428-689481)	1	scaffold00080.g2722(938-991)
IDDTTU303GL5J0	1	scaffold00259(540968-541173)	1	scaffold00259.g7372(582-787)
IDDTTU303GOCRD	1	scaffold00018(83436-83772)	0	0
IDDTTU303G2L39	1	scaffold00355(256502-256537)	0	0
IDDTTU303GZJKY	1	scaffold00018(83436-83831)	0	0
IDDTTU303FVD09	1	scaffold00007(455529-455581)	0	0
IDDTTU303FXSRT	1	scaffold00259(540881-541176)	1	scaffold00259.g7372(495-790)
IDDTTU303F18IR	1	scaffold00259(541121-541190)	1	scaffold00259.g7372(735-804)
IDDTTU303G0LSW	1	scaffold00259(540968-541190)	1	scaffold00259.g7372(582-804)
IDDTTU303F7N9L	1	scaffold00259(540969-541394)	1	scaffold00259.g7372(583-1008)
IDDTTU303F2XQR	1	scaffold00018(83436-83841)	0	0
IDDTTU303GDZMA	1	scaffold00259(541014-541394)	1	scaffold00259.g7372(628-1008)
IDDTTU303HFWW0	1	scaffold00259(540968-541242)	1	scaffold00259.g7372(582-856)
IDDTTU303G6T4I	1	scaffold00259(541183-541394)	1	scaffold00259.g7372(797-1008)
IDDTTU303G11GQ	1	scaffold00259(540968-541240)	1	scaffold00259.g7372(582-854)
IDDTTU303GQJXG	2	scaffold00190(16909-16963),scaffold00271(872139-872189)	2	scaffold00190.g6006(2179-2233),scaffold00271.g8199(740-790)
IDDTTU303G5KHY	1	scaffold00007(455559-455581)	0	0
IDDTTU303GZMON	1	scaffold00259(540973-541394)	1	scaffold00259.g7372(587-1008)
IDDTTU303G7DHS	1	scaffold00259(540968-541233)	1	scaffold00259.g7372(582-847)
IDDTTU303F72GV	1	scaffold00259(540968-541241)	1	scaffold00259.g7372(582-855)
IDDTTU303G20CU	1	scaffold00330(53157-53579)	1	scaffold00330.g9163(1-241)
IDDTTU303HF7JQ	1	scaffold00018(83462-83841)	0	0
IDDTTU303GWZXE	1	scaffold00259(540968-541235)	1	scaffold00259.g7372(582-849)
IDDTTU303GLCEX	1	scaffold00354(1265-1296)	0	0
IDDTTU303G56W3	1	scaffold00259(540954-541394)	1	scaffold00259.g7372(568-1008)
IDDTTU303G4P0A	1	scaffold00026(161609-161959)	1	scaffold00026.g1045(606-956)
IDDTTU303GAZA7	1	scaffold00259(540968-541242)	1	scaffold00259.g7372(582-856)
IDDTTU303G04W7	1	scaffold00259(540968-541007)	1	scaffold00259.g7372(582-621)
IDDTTU303GW4CT	1	scaffold00162(265865-265898)	1	scaffold00162.g5291(36-69)
IDDTTU303G0U9W	1	scaffold00259(540989-541395)	1	scaffold00259.g7372(603-1009)
IDDTTU303GNAAC	1	scaffold00259(540960-541394)	1	scaffold00259.g7372(574-1008)
IDDTTU303GNTCV	1	scaffold00259(540968-541205)	1	scaffold00259.g7372(582-819)
IDDTTU303HD1S2	1	scaffold00259(541094-541394)	1	scaffold00259.g7372(708-1008)
IDDTTU303GZIKK	1	scaffold00259(540968-541242)	1	scaffold00259.g7372(582-856)
IDDTTU303G3XLT	1	scaffold00018(83438-83839)	0	0
IDDTTU303GZTD4	1	scaffold00259(540973-541394)	1	scaffold00259.g7372(587-1008)
IDDTTU303F1C09	1	scaffold00162(145439-145540)	0	0
IDDTTU303GQ7RD	1	scaffold00259(540968-541206)	1	scaffold00259.g7372(582-820)
IDDTTU303F086Z	1	scaffold00259(540954-541394)	1	scaffold00259.g7372(568-1008)
IDDTTU303FRIQB	1	scaffold00259(540954-541394)	1	scaffold00259.g7372(568-1008)
IDDTTU303FK3GQ	1	scaffold00259(541057-541394)	1	scaffold00259.g7372(671-1008)
IDDTTU303F0865	1	scaffold00259(541167-541394)	1	scaffold00259.g7372(781-1008)
IDDTTU303G6Y9V	1	scaffold00259(541118-541186)	1	scaffold00259.g7372(732-800)
IDDTTU303HAA5J	1	scaffold00259(540955-541394)	1	scaffold00259.g7372(569-1008)
IDDTTU303G68FK	1	scaffold00259(540969-541394)	1	scaffold00259.g7372(583-1008)
IDDTTU303FW8ZT	1	scaffold00259(540972-541242)	1	scaffold00259.g7372(586-856)
IDDTTU303FWHDN	1	scaffold00259(540881-541072)	1	scaffold00259.g7372(495-686)
IDDTTU303GXJ9D	1	scaffold00259(540968-541244)	1	scaffold00259.g7372(582-858)
IDDTTU303HKZWI	1	scaffold00259(540973-541394)	1	scaffold00259.g7372(587-1008)
IDDTTU303G35SN	1	scaffold00259(540968-541187)	1	scaffold00259.g7372(582-801)
IDDTTU303FOL2K	1	scaffold00259(541356-541394)	1	scaffold00259.g7372(970-1008)
IDDTTU303HGH7C	1	scaffold00007(455387-455478)	0	0
IDDTTU303GPLVP	1	scaffold00259(540973-541394)	1	scaffold00259.g7372(587-1008)
IDDTTU303HLBUI	1	scaffold00259(540955-541394)	1	scaffold00259.g7372(569-1008)
IDDTTU303G5FP5	1	scaffold00259(541359-541394)	1	scaffold00259.g7372(973-1008)
IDDTTU303FU4LR	1	scaffold00259(540968-541240)	1	scaffold00259.g7372(582-854)
IDDTTU303F11JT	1	scaffold00259(540948-541394)	1	scaffold00259.g7372(562-1008)
IDDTTU303FT2LR	3	scaffold00341(20631-20962),scaffold00127(593096-593427),scaffold00267(300378-300709)	2	scaffold00341.g9708(1435-1582),scaffold00127.g4370(523-648)
IDDTTU303GQSVV	1	scaffold00259(540973-541394)	1	scaffold00259.g7372(587-1008)
IDDTTU303G2GGE	1	scaffold00330(56791-56854)	0	0
IDDTTU303F4BFX	3	scaffold00066(155690-155972),scaffold00308(179215-179240),scaffold00271(678281-678305)	3	scaffold00066.g2232(302-535),scaffold00308.g8793(44-69),scaffold00162.g5229(59-83)
IDDTTU303HL0XQ	1	scaffold00259(540972-541394)	1	scaffold00259.g7372(586-1008)
IDDTTU303HFS5Y	1	scaffold00259(540968-541242)	1	scaffold00259.g7372(582-856)
IDDTTU303G2GG5	1	scaffold00259(540968-541229)	1	scaffold00259.g7372(582-843)
IDDTTU303GNIOM	1	scaffold00259(540972-541394)	1	scaffold00259.g7372(586-1008)
IDDTTU303HCIF0	1	scaffold00259(540969-541357)	1	scaffold00259.g7372(583-971)
IDDTTU303F0TDJ	1	scaffold00259(541113-541394)	1	scaffold00259.g7372(727-1008)
IDDTTU303F410I	1	scaffold00259(541086-541394)	1	scaffold00259.g7372(700-1008)
IDDTTU303FKRB5	1	scaffold00259(540968-541215)	1	scaffold00259.g7372(582-829)
IDDTTU303GCZQ8	1	scaffold00330(30562-30781)	1	scaffold00330.g9157(1923-1962)
IDDTTU303HDB77	1	scaffold00043(1600494-1600643)	1	scaffold00043.g2088(908-1057)
IDDTTU303GMZS9	1	scaffold00259(540968-541214)	1	scaffold00259.g7372(582-828)
IDDTTU303HA764	1	scaffold00259(540962-541235)	1	scaffold00259.g7372(576-849)
IDDTTU303GN48Z	1	scaffold00259(540954-541394)	1	scaffold00259.g7372(568-1008)
IDDTTU303GWW0B	1	scaffold00259(540968-541241)	1	scaffold00259.g7372(582-855)
IDDTTU303HITLY	1	scaffold00259(540968-541224)	1	scaffold00259.g7372(582-838)
IDDTTU303FUHBV	1	scaffold00259(541117-541199)	1	scaffold00259.g7372(731-813)
IDDTTU303GBRUJ	1	scaffold00259(540969-541227)	1	scaffold00259.g7372(583-841)
IDDTTU303FVPI2	1	scaffold00259(540954-541394)	1	scaffold00259.g7372(568-1008)
IDDTTU303G0AOY	1	scaffold00259(540968-541241)	1	scaffold00259.g7372(582-855)
IDDTTU303HHS72	1	scaffold00259(540955-541394)	1	scaffold00259.g7372(569-1008)
IDDTTU303HGCST	1	scaffold00018(83436-83841)	0	0
IDDTTU303FVPI9	1	scaffold00259(540968-541242)	1	scaffold00259.g7372(582-856)
IDDTTU303GYXHF	1	scaffold00082(261360-261425)	0	0
IDDTTU303HF4XI	1	scaffold00018(83436-83841)	0	0
IDDTTU303HCGMD	1	scaffold00259(540968-541226)	1	scaffold00259.g7372(582-840)
IDDTTU303GO02F	1	scaffold00259(540968-541244)	1	scaffold00259.g7372(582-858)
IDDTTU303F33EV	1	scaffold00259(540968-541213)	1	scaffold00259.g7372(582-827)
IDDTTU303GN9KV	1	scaffold00259(540968-541241)	1	scaffold00259.g7372(582-855)
IDDTTU303FQ55U	1	scaffold00009(629939-630034)	1	scaffold00009.g553(3030-3125)
IDDTTU303GHRIL	1	scaffold00026(640773-640831)	1	scaffold00026.g1229(397-455)
IDDTTU303GDV4J	1	scaffold00259(540968-541235)	1	scaffold00259.g7372(582-849)
IDDTTU303G1YQD	1	scaffold00259(540986-541394)	1	scaffold00259.g7372(600-1008)
IDDTTU303HD1N2	1	scaffold00259(540881-541249)	2	scaffold00259.g7372(495-863),scaffold00308.g8802(632-660)
IDDTTU303F3JTO	1	scaffold00259(540968-541227)	1	scaffold00259.g7372(582-841)
IDDTTU303GK0WJ	1	scaffold00259(540989-541394)	1	scaffold00259.g7372(603-1008)
IDDTTU303GU9L6	2	scaffold00007(398328-398364),scaffold00252(69652-69674)	2	scaffold00007.g156(958-994),scaffold00252.g7043(458-480)
IDDTTU303HIZNS	1	scaffold00259(541068-541381)	1	scaffold00259.g7372(682-995)
IDDTTU303FTJLV	1	scaffold00259(540948-541394)	1	scaffold00259.g7372(562-1008)
IDDTTU303GJ6OB	1	scaffold00354(258438-258722)	1	scaffold00354.g10063(312-596)
IDDTTU303FR1ND	1	scaffold00355(255727-256116)	1	scaffold00355.g10385(55-366)
IDDTTU303FZWM9	1	scaffold00259(540981-541135)	1	scaffold00259.g7372(595-749)
IDDTTU303GUCI9	1	scaffold00259(540956-541394)	1	scaffold00259.g7372(570-1008)
IDDTTU303HFRGI	1	scaffold00259(541058-541364)	1	scaffold00259.g7372(672-978)
IDDTTU303FP0QI	1	scaffold00259(540968-541074)	1	scaffold00259.g7372(582-688)
IDDTTU303GR6AQ	1	scaffold00259(541020-541394)	1	scaffold00259.g7372(634-1008)
IDDTTU303HHQLB	1	scaffold00259(540948-541394)	1	scaffold00259.g7372(562-1008)
IDDTTU303GDRU7	1	scaffold00259(540949-541007)	1	scaffold00259.g7372(563-621)
IDDTTU303GSG0K	1	scaffold00259(540986-541394)	1	scaffold00259.g7372(600-1008)
IDDTTU303HFKVB	1	scaffold00259(541135-541394)	1	scaffold00259.g7372(749-1008)
IDDTTU303HCDW0	1	scaffold00259(541270-541394)	1	scaffold00259.g7372(884-1008)
IDDTTU303GCFRO	1	scaffold00162(145486-145523)	0	0
IDDTTU303GC2NE	1	scaffold00259(540968-541200)	1	scaffold00259.g7372(582-814)
IDDTTU303FZKQQ	1	scaffold00259(540972-541394)	1	scaffold00259.g7372(586-1008)
IDDTTU303FMUPD	1	scaffold00245(51780-51856)	1	scaffold00245.g6408(541-616)
IDDTTU303GVW1I	1	scaffold00259(541352-541394)	1	scaffold00259.g7372(966-1008)
IDDTTU303FKNFD	1	scaffold00259(540881-541132)	1	scaffold00259.g7372(495-746)
IDDTTU303GTUH4	1	scaffold00018(83444-83583)	0	0
IDDTTU303GO7EL	1	scaffold00259(540968-541242)	1	scaffold00259.g7372(582-856)
IDDTTU303HBSV0	1	scaffold00018(83436-83761)	0	0
IDDTTU303GF5GI	1	scaffold00259(540994-541394)	1	scaffold00259.g7372(608-1008)
IDDTTU303F6UZL	1	scaffold00259(540968-541183)	1	scaffold00259.g7372(582-797)
IDDTTU303GUJRS	1	scaffold00259(540968-541241)	1	scaffold00259.g7372(582-855)
IDDTTU303G49F3	1	scaffold00259(540973-541394)	1	scaffold00259.g7372(587-1008)
IDDTTU303G2DSV	1	scaffold00259(540973-541394)	1	scaffold00259.g7372(587-1008)
IDDTTU303HBFWU	1	scaffold00259(540972-541394)	1	scaffold00259.g7372(586-1008)
IDDTTU303FU92L	1	scaffold00259(540968-541244)	1	scaffold00259.g7372(582-858)
IDDTTU303GAGQQ	1	scaffold00259(540968-541247)	1	scaffold00259.g7372(582-861)
IDDTTU303GQCOO	1	scaffold00026(298169-298214)	1	scaffold00026.g1094(1581-1626)
IDDTTU303GNG4A	1	scaffold00341(419611-419666)	1	scaffold00341.g9869(85-140)
IDDTTU303GFRV6	1	scaffold00018(83440-83841)	0	0
IDDTTU303FPHV2	1	scaffold00259(540881-540908)	1	scaffold00259.g7372(495-522)
IDDTTU303GJRH0	1	scaffold00259(541008-541118)	1	scaffold00259.g7372(622-732)
IDDTTU303FPOB8	1	scaffold00018(83436-83841)	0	0
IDDTTU303GE4K1	1	scaffold00259(540969-541394)	1	scaffold00259.g7372(583-1008)
IDDTTU303GB134	1	scaffold00330(78649-78682)	1	scaffold00330.g9171(3818-3851)
IDDTTU303FYQT9	1	scaffold00018(83436-83533)	0	0
IDDTTU303G701H	1	scaffold00259(540968-541205)	1	scaffold00259.g7372(582-819)
IDDTTU303GZAZM	1	scaffold00007(455537-455568)	0	0
IDDTTU303HE6F7	1	scaffold00259(540956-541394)	1	scaffold00259.g7372(570-1008)
IDDTTU303HH9KQ	1	scaffold00018(100802-100837)	1	scaffold00018.g959(4269-4304)
IDDTTU303G3O1T	1	scaffold00252(523374-523517)	0	0
IDDTTU303HJX4E	1	scaffold00259(540968-541205)	1	scaffold00259.g7372(582-819)
IDDTTU303GSGOS	1	scaffold00259(540955-541394)	1	scaffold00259.g7372(569-1008)
IDDTTU303F8BTT	1	scaffold00259(540929-541330)	1	scaffold00259.g7372(543-944)
IDDTTU303F6135	1	scaffold00259(540955-541394)	1	scaffold00259.g7372(569-1008)
IDDTTU303F5IPT	1	scaffold00259(540973-541394)	1	scaffold00259.g7372(587-1008)
IDDTTU303F6EG6	1	scaffold00259(541118-541190)	1	scaffold00259.g7372(732-804)
IDDTTU303G0ZIJ	1	scaffold00259(540940-541178)	1	scaffold00259.g7372(554-792)
IDDTTU303G686N	1	scaffold00259(541112-541170)	1	scaffold00259.g7372(726-784)
IDDTTU303FK37A	1	scaffold00259(540968-541231)	1	scaffold00259.g7372(582-845)
IDDTTU303GVLU3	1	scaffold00259(540973-541394)	1	scaffold00259.g7372(587-1008)
IDDTTU303HAVPR	1	scaffold00259(540955-541394)	1	scaffold00259.g7372(569-1008)
IDDTTU303GG0NK	1	scaffold00259(540968-541011)	1	scaffold00259.g7372(582-625)
IDDTTU303FZVV8	1	scaffold00259(540955-541394)	1	scaffold00259.g7372(569-1008)
IDDTTU303GPCTQ	1	scaffold00355(255727-255834)	2	scaffold00355.g10385(259-366),scaffold00145.g5035(2298-2325)
IDDTTU303F0PUG	1	scaffold00127(262121-262200)	0	0
IDDTTU303FVKA8	1	scaffold00080(500910-500933)	1	scaffold00080.g2648(2994-3017)
IDDTTU303FMAQZ	1	scaffold00259(540881-541167)	1	scaffold00259.g7372(495-781)
IDDTTU303F1JBV	1	scaffold00140(853116-853382)	2	scaffold00140.g4814(707-973),scaffold00140.g4816(1051-1257)
IDDTTU303FKKW3	1	scaffold00259(540968-541185)	1	scaffold00259.g7372(582-799)
IDDTTU303GV8H8	1	scaffold00259(540881-540931)	1	scaffold00259.g7372(495-545)
IDDTTU303FKLOZ	1	scaffold00259(540968-541178)	1	scaffold00259.g7372(582-792)
IDDTTU303G5D7X	1	scaffold00259(540968-541200)	1	scaffold00259.g7372(582-814)
IDDTTU303GGWLC	1	scaffold00259(540968-541242)	1	scaffold00259.g7372(582-856)
IDDTTU303FPRU7	1	scaffold00018(83436-83841)	0	0
IDDTTU303F6GBY	1	scaffold00252(295322-295440)	0	0
IDDTTU303F7XVV	29	scaffold00354(932716-932745),scaffold00318(110-139),scaffold00284(56729-56758),scaffold00277(31-60),scaffold00247(1288439-1288468),scaffold00185(133-162),scaffold00145(10-39),scaffold00090(48610-48639),scaffold00066(10-39),scaffold00050(116-145),scaffold00043(655429-655461),scaffold00340(24-51),scaffold00330(46544-46571),scaffold00324(123017-123044),scaffold00322(34069-34096),scaffold00308(376177…	3	scaffold00043.g1755(54-86),scaffold00080.g2505(2110-2137),scaffold00009.g868(185-209)
IDDTTU303G9NEO	1	scaffold00259(541007-541120)	1	scaffold00259.g7372(621-734)
IDDTTU303HCOE5	1	scaffold00301(18744-18774)	0	0
IDDTTU303F1RQI	1	scaffold00018(83436-83841)	0	0
IDDTTU303FXOU7	1	scaffold00259(541054-541394)	1	scaffold00259.g7372(668-1008)
IDDTTU303FPG25	1	scaffold00259(540956-541394)	1	scaffold00259.g7372(570-1008)
IDDTTU303G3MJZ	1	scaffold00328(117675-117756)	1	scaffold00328.g9145(70-140)
IDDTTU303GW4XC	1	scaffold00259(540973-541394)	1	scaffold00259.g7372(587-1008)
IDDTTU303F16U3	1	scaffold00018(83436-83523)	0	0
IDDTTU303F6MRI	1	scaffold00259(541121-541225)	1	scaffold00259.g7372(735-839)
IDDTTU303GPBNS	1	scaffold00259(540968-541241)	1	scaffold00259.g7372(582-855)
IDDTTU303F2C4C	1	scaffold00259(541365-541394)	1	scaffold00259.g7372(979-1008)
IDDTTU303G9ZPR	1	scaffold00259(540968-541169)	1	scaffold00259.g7372(582-783)
IDDTTU303G75QM	1	scaffold00259(540955-541392)	1	scaffold00259.g7372(569-1006)
IDDTTU303GWVBE	1	scaffold00259(540968-541240)	1	scaffold00259.g7372(582-854)
IDDTTU303HHSZB	1	scaffold00252(443454-443485)	2	scaffold00252.g7188(731-762),scaffold00252.g7175(731-762)
IDDTTU303F3MMY	1	scaffold00018(83761-83792)	0	0
IDDTTU303GJGG8	1	scaffold00162(145702-145725)	0	0
IDDTTU303HGGA5	1	scaffold00259(540965-541029)	1	scaffold00259.g7372(579-643)
IDDTTU303HG6WT	1	scaffold00162(145702-145725)	0	0
IDDTTU303HBHEU	1	scaffold00259(540968-541242)	1	scaffold00259.g7372(582-856)
IDDTTU303GLZSM	1	scaffold00259(540968-541240)	1	scaffold00259.g7372(582-854)
IDDTTU303FNKGG	1	scaffold00259(540954-541394)	1	scaffold00259.g7372(568-1008)
IDDTTU303GVO3W	1	scaffold00259(540946-541184)	1	scaffold00259.g7372(560-798)
IDDTTU303FP1VD	1	scaffold00259(541067-541394)	1	scaffold00259.g7372(681-1008)
IDDTTU303HBF0P	1	scaffold00341(65634-65755)	0	0
IDDTTU303FZE50	1	scaffold00018(83436-83532)	0	0
IDDTTU303HB7J4	1	scaffold00259(540956-541394)	1	scaffold00259.g7372(570-1008)
IDDTTU303G8SD8	1	scaffold00007(455521-455581)	0	0
IDDTTU303GAOLZ	1	scaffold00259(540968-541231)	1	scaffold00259.g7372(582-845)
IDDTTU303GDVDK	1	scaffold00259(540881-541242)	1	scaffold00259.g7372(495-856)
IDDTTU303FPX4L	1	scaffold00009(948420-948470)	0	0
IDDTTU303FSGAT	1	scaffold00259(540968-541241)	1	scaffold00259.g7372(582-855)
IDDTTU303FL3HD	1	scaffold00259(540989-541394)	1	scaffold00259.g7372(603-1008)
IDDTTU303FVF4W	1	scaffold00259(540964-541394)	1	scaffold00259.g7372(578-1008)
IDDTTU303G9FRG	1	scaffold00018(83437-83841)	0	0
IDDTTU303GF3FZ	1	scaffold00214(539651-539692)	0	0
IDDTTU303FPYHP	1	scaffold00084(1307-1338)	0	0
IDDTTU303GRL8N	1	scaffold00259(540973-541394)	1	scaffold00259.g7372(587-1008)
IDDTTU303GP3LZ	1	scaffold00259(540968-541174)	1	scaffold00259.g7372(582-788)
IDDTTU303GP3LS	2	scaffold00259(541007-541394),scaffold00185(311979-312015)	2	scaffold00259.g7372(621-1008),scaffold00185.g5858(154-190)
IDDTTU303GD2LX	1	scaffold00162(145702-145725)	0	0
IDDTTU303GTUQT	1	scaffold00271(265423-265463)	1	scaffold00271.g7988(1294-1334)
IDDTTU303FU242	29	scaffold00289(50780-50809),scaffold00354(932722-932750),scaffold00340(25-53),scaffold00330(46545-46573),scaffold00324(123018-123046),scaffold00322(34067-34095),scaffold00318(27-55),scaffold00308(376181-376209),scaffold00277(2-30),scaffold00262(150280-150308),scaffold00259(861966-861994),scaffold00247(1297312-1297340),scaffold00214(10-38),scaffold00185(56-84),scaffold00145(5-33),scaffold00090(4861…	3	scaffold00080.g2505(2108-2136),scaffold00043.g1755(53-80),scaffold00341.g9869(55-78)
IDDTTU303F6PF8	1	scaffold00259(540968-541240)	1	scaffold00259.g7372(582-854)
IDDTTU303GPNJW	1	scaffold00259(541164-541314)	1	scaffold00259.g7372(778-928)
IDDTTU303GV4A9	1	scaffold00259(540968-541240)	1	scaffold00259.g7372(582-854)
IDDTTU303GGRW6	1	scaffold00259(540955-541382)	1	scaffold00259.g7372(569-996)
IDDTTU303HFGBM	1	scaffold00259(540968-541235)	1	scaffold00259.g7372(582-849)
IDDTTU303GTPJ8	1	scaffold00259(540968-541241)	1	scaffold00259.g7372(582-855)
IDDTTU303G9TKK	1	scaffold00259(540968-541226)	1	scaffold00259.g7372(582-840)
IDDTTU303GLX8W	1	scaffold00259(541094-541394)	1	scaffold00259.g7372(708-1008)
IDDTTU303GXO2D	1	scaffold00162(145702-145725)	0	0
IDDTTU303GQ1ZV	1	scaffold00259(540968-541241)	1	scaffold00259.g7372(582-855)
IDDTTU303GK4JS	1	scaffold00018(83436-83841)	0	0
IDDTTU303FM1B6	2	scaffold00267(1140204-1140247),scaffold00113(59278-59321)	1	scaffold00267.g7895(1156-1199)
IDDTTU303FYWVK	28	scaffold00262(150279-150308),scaffold00354(932722-932750),scaffold00340(25-53),scaffold00330(46545-46573),scaffold00324(123018-123046),scaffold00322(34067-34095),scaffold00318(27-55),scaffold00308(376181-376209),scaffold00289(50781-50809),scaffold00277(2-30),scaffold00259(861966-861994),scaffold00247(1297312-1297340),scaffold00214(10-38),scaffold00185(56-84),scaffold00145(5-33),scaffold00090(4861…	2	scaffold00080.g2505(2108-2136),scaffold00043.g1755(53-80)
IDDTTU303FXT8L	1	scaffold00259(540992-541394)	1	scaffold00259.g7372(606-1008)
IDDTTU303FYCBO	1	scaffold00259(540973-541394)	1	scaffold00259.g7372(587-1008)
IDDTTU303F7U47	1	scaffold00259(540968-541205)	1	scaffold00259.g7372(582-819)
IDDTTU303GTPJG	1	scaffold00018(83436-83841)	0	0
IDDTTU303FN8C4	1	scaffold00259(541021-541394)	1	scaffold00259.g7372(635-1008)
IDDTTU303GLP8N	1	scaffold00018(83436-83841)	0	0
IDDTTU303FS0G4	1	scaffold00259(540968-541136)	1	scaffold00259.g7372(582-750)
IDDTTU303FRE75	1	scaffold00259(541178-541310)	1	scaffold00259.g7372(792-924)
IDDTTU303GEPVK	1	scaffold00259(540968-541231)	1	scaffold00259.g7372(582-845)
IDDTTU303F9EUS	1	scaffold00001(28949-28987)	0	0
IDDTTU303FRYDT	1	scaffold00259(540948-541237)	1	scaffold00259.g7372(562-851)
IDDTTU303HJNRH	1	scaffold00259(540976-541239)	1	scaffold00259.g7372(590-853)
IDDTTU303FZAAX	1	scaffold00259(540968-541244)	1	scaffold00259.g7372(582-858)
IDDTTU303F53ZN	1	scaffold00026(973309-973336)	1	scaffold00026.g1345(1542-1569)
IDDTTU303GNYVQ	1	scaffold00018(83436-83543)	0	0
IDDTTU303FQGT4	1	scaffold00259(540968-541230)	1	scaffold00259.g7372(582-844)
IDDTTU303G5GJI	1	scaffold00259(540968-541230)	1	scaffold00259.g7372(582-844)
IDDTTU303GDAJF	1	scaffold00259(540972-541394)	1	scaffold00259.g7372(586-1008)
IDDTTU303GAR95	1	scaffold00259(540962-541394)	1	scaffold00259.g7372(576-1008)
IDDTTU303GHBSX	1	scaffold00259(540973-541394)	1	scaffold00259.g7372(587-1008)
IDDTTU303G6T61	1	scaffold00259(540992-541387)	1	scaffold00259.g7372(606-1001)
IDDTTU303GG8FA	1	scaffold00162(145488-145544)	0	0
IDDTTU303GW697	1	scaffold00018(83436-83535)	0	0
IDDTTU303GGDZX	1	scaffold00259(540968-541242)	1	scaffold00259.g7372(582-856)
IDDTTU303GI9RC	1	scaffold00259(540969-541394)	1	scaffold00259.g7372(583-1008)
IDDTTU303FW7ID	1	scaffold00259(540881-541239)	1	scaffold00259.g7372(495-853)
IDDTTU303HB6US	1	scaffold00018(83436-83841)	0	0
IDDTTU303F5MB8	1	scaffold00259(541147-541394)	1	scaffold00259.g7372(761-1008)
IDDTTU303GGSOS	1	scaffold00267(119766-119858)	1	scaffold00267.g7551(741-833)
IDDTTU303G8MWJ	1	scaffold00259(540952-541384)	1	scaffold00259.g7372(566-998)
IDDTTU303GLOI0	1	scaffold00018(83436-83510)	0	0
IDDTTU303GK60U	1	scaffold00259(540975-541394)	1	scaffold00259.g7372(589-1008)
IDDTTU303G9WUB	1	scaffold00259(540968-541242)	1	scaffold00259.g7372(582-856)
IDDTTU303FL5UF	1	scaffold00259(541052-541394)	1	scaffold00259.g7372(666-1008)
IDDTTU303FMOT4	1	scaffold00259(541146-541279)	1	scaffold00259.g7372(760-893)
IDDTTU303GVOP1	1	scaffold00259(540957-541394)	1	scaffold00259.g7372(571-1008)
IDDTTU303FTLGK	1	scaffold00259(540968-541242)	1	scaffold00259.g7372(582-856)
IDDTTU303G9GUG	1	scaffold00018(83436-83841)	0	0
IDDTTU303FJZHE	1	scaffold00259(540926-541266)	1	scaffold00259.g7372(540-880)
IDDTTU303G6SUM	1	scaffold00259(541356-541394)	1	scaffold00259.g7372(970-1008)
IDDTTU303G7EMN	1	scaffold00007(455544-455581)	0	0
IDDTTU303G4RWC	1	scaffold00259(541043-541394)	1	scaffold00259.g7372(657-1008)
IDDTTU303GB8HT	1	scaffold00018(83487-83841)	0	0
IDDTTU303GNGYL	1	scaffold00259(540969-541394)	1	scaffold00259.g7372(583-1008)
IDDTTU303GZENZ	1	scaffold00259(540968-541231)	1	scaffold00259.g7372(582-845)
IDDTTU303GMCAV	1	scaffold00259(540954-541394)	1	scaffold00259.g7372(568-1008)
IDDTTU303GS5VK	1	scaffold00259(540968-541230)	1	scaffold00259.g7372(582-844)
IDDTTU303F78JH	1	scaffold00214(606444-606838)	0	0
IDDTTU303F753H	1	scaffold00259(540980-541394)	1	scaffold00259.g7372(594-1008)
IDDTTU303GILXY	1	scaffold00018(83436-83696)	0	0
IDDTTU303GB6B8	1	scaffold00259(540954-541392)	1	scaffold00259.g7372(568-1006)
IDDTTU303FQ1WQ	1	scaffold00259(540968-541233)	1	scaffold00259.g7372(582-847)
IDDTTU303G566L	1	scaffold00259(540975-541394)	1	scaffold00259.g7372(589-1008)
IDDTTU303GKJRA	1	scaffold00324(33923-33947)	1	scaffold00324.g8888(2511-2535)
IDDTTU303G607H	1	scaffold00259(540968-541241)	1	scaffold00259.g7372(582-855)
IDDTTU303G009F	1	scaffold00259(541054-541394)	1	scaffold00259.g7372(668-1008)
IDDTTU303GPK49	1	scaffold00259(540992-541328)	1	scaffold00259.g7372(606-942)
IDDTTU303GN9IQ	1	scaffold00259(540968-541241)	1	scaffold00259.g7372(582-855)
IDDTTU303G23AC	1	scaffold00259(540932-541324)	1	scaffold00259.g7372(546-938)
IDDTTU303G3TJ3	1	scaffold00259(540980-541395)	1	scaffold00259.g7372(594-1009)
IDDTTU303F4Q5K	1	scaffold00018(83436-83532)	0	0
IDDTTU303GFYA8	1	scaffold00259(540975-541373)	1	scaffold00259.g7372(589-987)
IDDTTU303FJ1ZO	1	scaffold00354(1279-1498)	0	0
IDDTTU303G84RB	1	scaffold00018(83436-83831)	0	0
IDDTTU303FVVQF	1	scaffold00259(540968-541190)	1	scaffold00259.g7372(582-804)
IDDTTU303HCH5Z	1	scaffold00259(540954-541394)	1	scaffold00259.g7372(568-1008)
IDDTTU303F7GUF	1	scaffold00259(540980-541394)	1	scaffold00259.g7372(594-1008)
IDDTTU303GHLQP	1	scaffold00259(541124-541394)	1	scaffold00259.g7372(738-1008)
IDDTTU303GEDVT	2	scaffold00007(246213-246482),scaffold00271(650452-650480)	2	scaffold00007.g89(1548-1817),scaffold00271.g8128(1139-1167)
IDDTTU303HJOQ4	1	scaffold00259(540997-541376)	1	scaffold00259.g7372(611-990)
IDDTTU303GN750	1	scaffold00259(540973-541394)	1	scaffold00259.g7372(587-1008)
IDDTTU303GO1U5	1	scaffold00080(67128-67224)	1	scaffold00080.g2509(2138-2203)
IDDTTU303FL6NQ	1	scaffold00162(145460-145518)	0	0
IDDTTU303GU3EZ	1	scaffold00259(540938-541356)	1	scaffold00259.g7372(552-970)
IDDTTU303FTPCA	1	scaffold00259(540968-541205)	1	scaffold00259.g7372(582-819)
IDDTTU303G26ZO	1	scaffold00259(540954-541394)	1	scaffold00259.g7372(568-1008)
IDDTTU303FW98O	1	scaffold00247(851624-851682)	1	scaffold00247.g6853(1583-1641)
IDDTTU303FQTKV	1	scaffold00259(540968-541194)	1	scaffold00259.g7372(582-808)
IDDTTU303GL40P	1	scaffold00259(541120-541394)	1	scaffold00259.g7372(734-1008)
IDDTTU303GHQ9D	1	scaffold00259(540960-541394)	1	scaffold00259.g7372(574-1008)
IDDTTU303GLV9Z	1	scaffold00259(540975-541394)	1	scaffold00259.g7372(589-1008)
IDDTTU303G5SEN	2	scaffold00355(255727-255810),scaffold00145(566969-566996)	2	scaffold00355.g10385(283-366),scaffold00145.g5035(2298-2325)
IDDTTU303GR68E	1	scaffold00043(320836-320926)	1	scaffold00043.g1622(129-219)
IDDTTU303FKBBW	1	scaffold00259(540940-541082)	1	scaffold00259.g7372(554-696)
IDDTTU303HHGCH	1	scaffold00069(488777-488935)	1	scaffold00069.g2398(1323-1481)
IDDTTU303GN805	1	scaffold00259(540986-541394)	1	scaffold00259.g7372(600-1008)
IDDTTU303G83JU	1	scaffold00259(541047-541119)	1	scaffold00259.g7372(661-733)
IDDTTU303HD7ZK	1	scaffold00355(255766-255953)	1	scaffold00355.g10385(140-327)
IDDTTU303HDPDY	1	scaffold00018(83436-83829)	0	0
IDDTTU303HHQNC	1	scaffold00259(540968-541242)	1	scaffold00259.g7372(582-856)
IDDTTU303FZPFM	1	scaffold00259(540968-541226)	1	scaffold00259.g7372(582-840)
IDDTTU303G3LOF	1	scaffold00018(83436-83580)	0	0
IDDTTU303HD8KF	31	scaffold00145(14-43),scaffold00354(932713-932741),scaffold00066(14-42),scaffold00318(114-141),scaffold00284(56727-56754),scaffold00247(1288437-1288464),scaffold00090(48608-48635),scaffold00050(120-147),scaffold00277(35-61),scaffold00259(852379-852405),scaffold00185(137-163),scaffold00125(6-36),scaffold00113(125680-125706),scaffold00009(1478200-1478226),scaffold00340(20-45),scaffold00330(1441090-1…	3	scaffold00009.g868(183-209),scaffold00080.g2505(2116-2141),scaffold00043.g1755(54-77)
IDDTTU303FTQKJ	1	scaffold00259(540986-541394)	1	scaffold00259.g7372(600-1008)
IDDTTU303F49OO	1	scaffold00259(540968-541229)	1	scaffold00259.g7372(582-843)
IDDTTU303FZ7UR	1	scaffold00026(298169-298211)	1	scaffold00026.g1094(1584-1626)
IDDTTU303HCV74	1	scaffold00162(145702-145725)	0	0
IDDTTU303GSNW9	3	scaffold00341(15408-15502),scaffold00267(295155-295249),scaffold00127(587873-587967)	1	scaffold00127.g4368(55-149)
IDDTTU303GSGI7	1	scaffold00259(540948-541386)	1	scaffold00259.g7372(562-1000)
IDDTTU303GN11S	1	scaffold00018(83436-83834)	0	0
IDDTTU303GJHG2	1	scaffold00259(540968-541240)	1	scaffold00259.g7372(582-854)
IDDTTU303FXOWV	1	scaffold00259(540968-541234)	1	scaffold00259.g7372(582-848)
IDDTTU303G809Q	1	scaffold00259(540968-541242)	1	scaffold00259.g7372(582-856)
IDDTTU303FZZZO	1	scaffold00259(540968-541187)	1	scaffold00259.g7372(582-801)
IDDTTU303GWNGA	1	scaffold00259(540973-541394)	1	scaffold00259.g7372(587-1008)
IDDTTU303G4GMM	1	scaffold00259(540980-541394)	1	scaffold00259.g7372(594-1008)
IDDTTU303FXMYJ	1	scaffold00018(83436-83841)	0	0
IDDTTU303GXVG2	1	scaffold00259(540986-541394)	1	scaffold00259.g7372(600-1008)
IDDTTU303GTOTA	1	scaffold00259(540968-541226)	1	scaffold00259.g7372(582-840)
IDDTTU303G9YR9	1	scaffold00259(540968-541102)	1	scaffold00259.g7372(582-716)
IDDTTU303FWAQ0	1	scaffold00259(540968-541240)	1	scaffold00259.g7372(582-854)
IDDTTU303GMALT	1	scaffold00259(541118-541153)	1	scaffold00259.g7372(732-767)
IDDTTU303FLACB	1	scaffold00259(540986-541394)	1	scaffold00259.g7372(600-1008)
IDDTTU303GPM7E	1	scaffold00259(540955-541394)	1	scaffold00259.g7372(569-1008)
IDDTTU303HHYMR	1	scaffold00247(400790-400821)	1	scaffold00247.g6672(659-690)
IDDTTU303HADTR	1	scaffold00259(540973-541353)	1	scaffold00259.g7372(587-967)
IDDTTU303GZF99	1	scaffold00259(541152-541352)	1	scaffold00259.g7372(766-966)
IDDTTU303HHKXL	1	scaffold00259(540881-541231)	1	scaffold00259.g7372(495-845)
IDDTTU303F5ZR6	1	scaffold00259(540954-541394)	1	scaffold00259.g7372(568-1008)
IDDTTU303GN58V	1	scaffold00018(83437-83841)	0	0
IDDTTU303HJ9YN	1	scaffold00162(145702-145725)	0	0
IDDTTU303FOCUY	0	0	1	scaffold00084.g3215(190-212)
IDDTTU303GV00U	30	scaffold00354(932716-932744),scaffold00318(111-139),scaffold00284(56729-56757),scaffold00277(32-60),scaffold00247(1288439-1288467),scaffold00185(134-162),scaffold00145(11-39),scaffold00090(48610-48638),scaffold00066(11-39),scaffold00050(117-145),scaffold00340(25-51),scaffold00330(46545-46571),scaffold00324(123018-123044),scaffold00322(34069-34095),scaffold00308(376177-376203),scaffold00289(50783-…	3	scaffold00080.g2505(2110-2136),scaffold00043.g1755(54-80),scaffold00009.g868(185-209)
IDDTTU303F515W	1	scaffold00162(145702-145725)	0	0
IDDTTU303GFWDI	1	scaffold00259(540968-541241)	1	scaffold00259.g7372(582-855)
IDDTTU303FR10J	1	scaffold00259(540968-541167)	1	scaffold00259.g7372(582-781)
IDDTTU303FPTMA	1	scaffold00259(541356-541395)	1	scaffold00259.g7372(970-1009)
IDDTTU303F7OFK	1	scaffold00007(455559-455581)	0	0
IDDTTU303F9X74	1	scaffold00007(455553-455581)	0	0
IDDTTU303F1N4V	1	scaffold00259(540948-541394)	2	scaffold00259.g7372(562-1008),scaffold00140.g4628(470-506)
IDDTTU303FMG4F	1	scaffold00259(541121-541256)	1	scaffold00259.g7372(735-870)
IDDTTU303FKWI3	1	scaffold00259(540968-541145)	1	scaffold00259.g7372(582-759)
IDDTTU303GS18B	1	scaffold00259(540973-541394)	1	scaffold00259.g7372(587-1008)
IDDTTU303FND79	1	scaffold00018(83436-83546)	0	0
IDDTTU303GO9NC	29	scaffold00289(50780-50809),scaffold00354(932722-932750),scaffold00340(25-53),scaffold00330(46545-46573),scaffold00324(123018-123046),scaffold00322(34067-34095),scaffold00318(27-55),scaffold00308(376181-376209),scaffold00277(2-30),scaffold00262(150280-150308),scaffold00259(861966-861994),scaffold00247(1297312-1297340),scaffold00214(10-38),scaffold00185(56-84),scaffold00145(5-33),scaffold00090(4861…	3	scaffold00080.g2505(2108-2136),scaffold00043.g1755(53-80),scaffold00341.g9869(55-78)
IDDTTU303FXRLG	1	scaffold00259(540968-541226)	1	scaffold00259.g7372(582-840)
IDDTTU303FTDQ0	1	scaffold00259(540956-541394)	1	scaffold00259.g7372(570-1008)
IDDTTU303GVKNW	1	scaffold00259(540968-541188)	1	scaffold00259.g7372(582-802)
IDDTTU303G4YX9	1	scaffold00259(541004-541394)	1	scaffold00259.g7372(618-1008)
IDDTTU303FXCN6	1	scaffold00162(145702-145725)	0	0
IDDTTU303FMSAU	1	scaffold00354(258438-258722)	1	scaffold00354.g10063(312-596)
IDDTTU303FXJM9	1	scaffold00259(540955-541394)	1	scaffold00259.g7372(569-1008)
IDDTTU303HCAZ0	1	scaffold00018(83436-83841)	0	0
IDDTTU303FUL8F	1	scaffold00007(340937-340960)	1	scaffold00007.g126(745-768)
IDDTTU303FMH1V	1	scaffold00259(541003-541120)	1	scaffold00259.g7372(617-734)
IDDTTU303FZGNI	1	scaffold00259(540972-541394)	1	scaffold00259.g7372(586-1008)
IDDTTU303F03IR	1	scaffold00259(541046-541118)	1	scaffold00259.g7372(660-732)
IDDTTU303GFMFL	1	scaffold00259(540980-541394)	1	scaffold00259.g7372(594-1008)
IDDTTU303GLKY8	1	scaffold00162(145702-145725)	0	0
IDDTTU303F54ZU	1	scaffold00259(540955-541394)	1	scaffold00259.g7372(569-1008)
IDDTTU303FTY3S	1	scaffold00259(540960-541394)	1	scaffold00259.g7372(574-1008)
IDDTTU303G56SL	1	scaffold00259(541138-541394)	1	scaffold00259.g7372(752-1008)
IDDTTU303GGRU3	1	scaffold00259(540994-541394)	1	scaffold00259.g7372(608-1008)
IDDTTU303FQNYQ	1	scaffold00259(540968-541394)	1	scaffold00259.g7372(582-1008)
IDDTTU303HFGDJ	1	scaffold00259(540968-541240)	1	scaffold00259.g7372(582-854)
IDDTTU303F7ZYJ	1	scaffold00007(455544-455581)	0	0
IDDTTU303FYWP6	1	scaffold00259(540968-541242)	1	scaffold00259.g7372(582-856)
IDDTTU303GZ0WK	1	scaffold00259(540968-541241)	1	scaffold00259.g7372(582-855)
IDDTTU303HGCJI	1	scaffold00018(83436-83764)	0	0
IDDTTU303G44EM	1	scaffold00259(540955-541394)	1	scaffold00259.g7372(569-1008)
IDDTTU303GHP3D	1	scaffold00259(541019-541118)	1	scaffold00259.g7372(633-732)
IDDTTU303HLOJO	1	scaffold00018(83436-83531)	0	0
IDDTTU303F2JYR	1	scaffold00259(540950-541394)	1	scaffold00259.g7372(564-1008)
IDDTTU303FU22L	1	scaffold00259(540968-541242)	1	scaffold00259.g7372(582-856)
IDDTTU303FMWQ2	1	scaffold00259(540968-541194)	1	scaffold00259.g7372(582-808)
IDDTTU303G3JZ3	1	scaffold00259(540954-541394)	1	scaffold00259.g7372(568-1008)
IDDTTU303G0I4P	1	scaffold00001(62399-62426)	1	IMET1_cbbX_cp(523-550)
IDDTTU303HHZQ1	1	scaffold00007(455465-455581)	0	0
IDDTTU303HJ4LD	1	scaffold00259(540940-541119)	1	scaffold00259.g7372(554-733)
IDDTTU303GSLRY	1	scaffold00259(540968-541231)	1	scaffold00259.g7372(582-845)
IDDTTU303F1FQ9	1	scaffold00259(540968-541244)	1	scaffold00259.g7372(582-858)
IDDTTU303F2PPO	1	scaffold00162(145491-145555)	0	0
IDDTTU303FLI6U	1	scaffold00259(540968-541394)	1	scaffold00259.g7372(582-1008)
IDDTTU303F1FQH	1	scaffold00259(540968-541227)	1	scaffold00259.g7372(582-841)
IDDTTU303G7AOK	1	scaffold00018(83780-83841)	0	0
IDDTTU303GZFF5	1	scaffold00007(455544-455581)	0	0
IDDTTU303FRYF0	1	scaffold00259(540954-541394)	1	scaffold00259.g7372(568-1008)
IDDTTU303GPMT1	1	scaffold00259(540968-541106)	1	scaffold00259.g7372(582-720)
IDDTTU303G1BKA	1	scaffold00245(533560-533607)	0	0
IDDTTU303FT17R	1	scaffold00259(540960-541374)	1	scaffold00259.g7372(574-988)
IDDTTU303GX37S	1	scaffold00018(83436-83837)	0	0
IDDTTU303GS6P7	1	scaffold00259(541083-541113)	1	scaffold00259.g7372(697-727)
IDDTTU303GJLXZ	1	scaffold00259(540973-541394)	1	scaffold00259.g7372(587-1008)
IDDTTU303FJP0E	1	scaffold00355(255727-255788)	1	scaffold00355.g10385(305-366)
IDDTTU303FJZJZ	1	scaffold00259(540968-541107)	1	scaffold00259.g7372(582-721)
IDDTTU303G6SWP	1	scaffold00259(540968-541240)	1	scaffold00259.g7372(582-854)
IDDTTU303FMETL	1	scaffold00259(540968-541231)	1	scaffold00259.g7372(582-845)
IDDTTU303F8784	1	scaffold00259(540968-541227)	1	scaffold00259.g7372(582-841)
IDDTTU303GS0FJ	1	scaffold00259(541023-541110)	1	scaffold00259.g7372(637-724)
IDDTTU303HKJKB	38	scaffold00104(77049-77224),scaffold00182(368076-368142),scaffold00354(507328-507359),scaffold00145(147987-148018),scaffold00007(668486-668517),scaffold00043(175193-175222),scaffold00295(351476-351508),scaffold00267(80309-80341),scaffold00247(201950-201982),scaffold00330(466303-466330),scaffold00271(240508-240535),scaffold00262(114523-114550),scaffold00240(683-710),scaffold00225(236-263),scaffold0…	61	scaffold00182.g5486(1017-1083),scaffold00354.g10189(2890-2921),scaffold00354.g10159(1828-1859),scaffold00145.g4896(1974-2005),scaffold00007.g251(2755-2786),scaffold00043.g1589(398-427),scaffold00295.g8438(710-742),scaffold00267.g7860(1114-1142),scaffold00267.g7534(1963-1995),scaffold00247.g6607(401-433),scaffold00145.g5164(600-628),scaffold00330.g9321(1418-1445),scaffold00295.g8494(2639-2666),sca…
IDDTTU303GQ5HS	1	scaffold00259(540954-541394)	1	scaffold00259.g7372(568-1008)
IDDTTU303GF68U	1	scaffold00259(540950-541137)	1	scaffold00259.g7372(564-751)
IDDTTU303HERHR	1	scaffold00259(540955-541394)	1	scaffold00259.g7372(569-1008)
IDDTTU303GE6X8	1	scaffold00259(540968-541237)	1	scaffold00259.g7372(582-851)
IDDTTU303FM6SV	1	scaffold00007(455380-455503)	0	0
IDDTTU303FNZFU	1	scaffold00259(541347-541394)	1	scaffold00259.g7372(961-1008)
IDDTTU303GAVG4	1	scaffold00259(540980-541394)	1	scaffold00259.g7372(594-1008)
IDDTTU303FZO69	1	scaffold00259(541356-541394)	1	scaffold00259.g7372(970-1008)
IDDTTU303GR44Y	1	scaffold00018(83436-83773)	0	0
IDDTTU303FXBNK	1	scaffold00259(540986-541394)	1	scaffold00259.g7372(600-1008)
IDDTTU303GK7L0	1	scaffold00259(540955-541394)	1	scaffold00259.g7372(569-1008)
IDDTTU303FO2H1	1	scaffold00018(83436-83841)	0	0
IDDTTU303GBLS0	1	scaffold00259(540971-541224)	1	scaffold00259.g7372(585-838)
IDDTTU303GH6NK	1	scaffold00354(258438-258722)	1	scaffold00354.g10063(312-596)
IDDTTU303G3YF4	1	scaffold00259(540968-541230)	1	scaffold00259.g7372(582-844)
IDDTTU303GKJPR	1	scaffold00259(540968-541241)	1	scaffold00259.g7372(582-855)
IDDTTU303GG88S	1	scaffold00259(540980-541394)	1	scaffold00259.g7372(594-1008)
IDDTTU303GZ9W7	1	scaffold00018(83786-83841)	0	0
IDDTTU303FZS8G	1	scaffold00259(540968-541242)	1	scaffold00259.g7372(582-856)
IDDTTU303GY7ZP	1	scaffold00259(540954-541394)	1	scaffold00259.g7372(568-1008)
IDDTTU303FUMAE	1	scaffold00259(540968-541233)	1	scaffold00259.g7372(582-847)
IDDTTU303HHG9S	1	scaffold00259(541186-541324)	1	scaffold00259.g7372(800-938)
IDDTTU303G7A74	1	scaffold00007(455544-455581)	0	0
IDDTTU303F4NHG	1	scaffold00259(541055-541167)	1	scaffold00259.g7372(669-781)
IDDTTU303GBLSN	1	scaffold00259(540968-541092)	1	scaffold00259.g7372(582-706)
IDDTTU303G8PUS	1	scaffold00259(540968-541225)	1	scaffold00259.g7372(582-839)
IDDTTU303G5Q1H	1	scaffold00259(540968-541235)	1	scaffold00259.g7372(582-849)
IDDTTU303GRN7O	1	scaffold00259(541352-541394)	1	scaffold00259.g7372(966-1008)
IDDTTU303GALZU	1	scaffold00259(540968-541239)	1	scaffold00259.g7372(582-853)
IDDTTU303FKHR9	1	scaffold00259(540968-541178)	1	scaffold00259.g7372(582-792)
IDDTTU303G5MNJ	1	scaffold00259(540968-541242)	1	scaffold00259.g7372(582-856)
IDDTTU303G38HP	1	scaffold00259(540968-541220)	1	scaffold00259.g7372(582-834)
IDDTTU303GVOOA	1	scaffold00259(540968-541241)	1	scaffold00259.g7372(582-855)
IDDTTU303GEIVX	1	scaffold00259(540980-541394)	1	scaffold00259.g7372(594-1008)
IDDTTU303GG7K7	1	scaffold00259(540973-541394)	1	scaffold00259.g7372(587-1008)
IDDTTU303FRLVN	1	scaffold00259(541019-541394)	1	scaffold00259.g7372(633-1008)
IDDTTU303F634F	1	scaffold00259(540968-541178)	1	scaffold00259.g7372(582-792)
IDDTTU303HGURQ	1	scaffold00018(83436-83719)	0	0
IDDTTU303HEWPJ	1	scaffold00259(540968-541230)	1	scaffold00259.g7372(582-844)
IDDTTU303FPNDM	1	scaffold00259(540968-541230)	1	scaffold00259.g7372(582-844)
IDDTTU303F74OE	1	scaffold00259(541083-541113)	1	scaffold00259.g7372(697-727)
IDDTTU303GL681	1	scaffold00259(540968-541174)	1	scaffold00259.g7372(582-788)
IDDTTU303F2X6Q	1	scaffold00259(540968-541241)	1	scaffold00259.g7372(582-855)
IDDTTU303G3GEC	1	scaffold00259(540968-541211)	1	scaffold00259.g7372(582-825)
IDDTTU303F18FJ	1	scaffold00259(540968-541108)	1	scaffold00259.g7372(582-722)
IDDTTU303HJ7NN	1	scaffold00259(540968-541230)	1	scaffold00259.g7372(582-844)
IDDTTU303G7TIY	1	scaffold00259(540968-541190)	1	scaffold00259.g7372(582-804)
IDDTTU303GAZ5E	1	scaffold00259(540956-541394)	1	scaffold00259.g7372(570-1008)
IDDTTU303F9VPJ	1	scaffold00259(541044-541394)	1	scaffold00259.g7372(658-1008)
IDDTTU303FXUGK	1	scaffold00162(145487-145520)	0	0
IDDTTU303HAK4M	1	scaffold00259(540930-541005)	1	scaffold00259.g7372(544-619)
IDDTTU303GSGKA	1	scaffold00162(145702-145725)	0	0
IDDTTU303FUYFX	1	scaffold00259(540979-541394)	1	scaffold00259.g7372(593-1008)
IDDTTU303HBFKR	1	scaffold00259(540968-541242)	1	scaffold00259.g7372(582-856)
IDDTTU303G39NJ	1	scaffold00026(298169-298214)	1	scaffold00026.g1094(1581-1626)
IDDTTU303FT9J2	1	scaffold00259(541057-541392)	1	scaffold00259.g7372(671-1006)
IDDTTU303FVFFT	1	scaffold00259(540973-541394)	1	scaffold00259.g7372(587-1008)
IDDTTU303FX6WO	1	scaffold00355(255754-255803)	1	scaffold00355.g10385(290-339)
IDDTTU303GNWB4	1	scaffold00259(540968-541242)	1	scaffold00259.g7372(582-856)
IDDTTU303HD02L	1	scaffold00259(540995-541394)	1	scaffold00259.g7372(609-1008)
IDDTTU303F3X6O	1	scaffold00259(540986-541394)	1	scaffold00259.g7372(600-1008)
IDDTTU303FSK4C	1	scaffold00267(144493-144518)	1	scaffold00267.g7560(1096-1121)
IDDTTU303GWNBO	1	scaffold00341(65675-65755)	0	0
IDDTTU303FU69T	1	scaffold00259(540968-541241)	1	scaffold00259.g7372(582-855)
IDDTTU303GKPBA	1	scaffold00295(488389-488456)	1	scaffold00295.g8494(1272-1339)
IDDTTU303GR87D	1	scaffold00259(540976-541394)	1	scaffold00259.g7372(590-1008)
IDDTTU303G0BKE	1	scaffold00259(540956-541394)	1	scaffold00259.g7372(570-1008)
IDDTTU303G8IZ2	1	scaffold00259(540968-541190)	1	scaffold00259.g7372(582-804)
IDDTTU303G3TFW	1	scaffold00259(541178-541303)	1	scaffold00259.g7372(792-917)
IDDTTU303F7IBG	1	scaffold00259(540968-541241)	1	scaffold00259.g7372(582-855)
IDDTTU303GRZ0W	1	scaffold00214(282415-282444)	1	scaffold00214.g6146(941-970)
IDDTTU303G559E	1	scaffold00259(540968-541242)	1	scaffold00259.g7372(582-856)
IDDTTU303FV2J6	1	scaffold00026(298169-298209)	1	scaffold00026.g1094(1586-1626)
IDDTTU303GOGHL	1	scaffold00259(540975-541392)	1	scaffold00259.g7372(589-1006)
IDDTTU303GDOJN	1	scaffold00259(540986-541394)	1	scaffold00259.g7372(600-1008)
IDDTTU303HLE40	1	scaffold00259(540968-541218)	1	scaffold00259.g7372(582-832)
IDDTTU303GL8RZ	1	scaffold00259(540973-541394)	1	scaffold00259.g7372(587-1008)
IDDTTU303G0QAR	1	scaffold00001(28949-28972)	0	0
IDDTTU303FTEHA	1	scaffold00259(540968-541235)	1	scaffold00259.g7372(582-849)
IDDTTU303FXOQ2	1	scaffold00259(541118-541160)	1	scaffold00259.g7372(732-774)
IDDTTU303GUV2V	1	scaffold00259(540881-541247)	1	scaffold00259.g7372(495-861)
IDDTTU303F1344	1	scaffold00259(540954-541394)	1	scaffold00259.g7372(568-1008)
IDDTTU303GGLAJ	1	scaffold00259(540973-541394)	1	scaffold00259.g7372(587-1008)
IDDTTU303FLC0L	1	scaffold00018(83436-83831)	0	0
IDDTTU303F9ELH	1	scaffold00259(541121-541236)	1	scaffold00259.g7372(735-850)
IDDTTU303FPKPC	1	scaffold00259(540954-541394)	1	scaffold00259.g7372(568-1008)
IDDTTU303GGLAW	1	scaffold00259(540954-541394)	1	scaffold00259.g7372(568-1008)
IDDTTU303HC9OH	1	scaffold00162(145449-145485)	0	0
IDDTTU303FPAY2	1	scaffold00259(540948-541394)	1	scaffold00259.g7372(562-1008)
IDDTTU303HHANY	1	scaffold00259(540965-541394)	1	scaffold00259.g7372(579-1008)
IDDTTU303FS8X0	1	scaffold00259(540968-541205)	1	scaffold00259.g7372(582-819)
IDDTTU303HDDCO	1	scaffold00259(540968-541226)	1	scaffold00259.g7372(582-840)
IDDTTU303GIXR3	1	scaffold00007(455559-455581)	0	0
IDDTTU303G0TJP	1	scaffold00185(391548-391580)	1	scaffold00185.g5882(736-768)
IDDTTU303HIVKV	1	scaffold00018(83436-83841)	0	0
IDDTTU303G3VCX	1	scaffold00162(145488-145529)	0	0
IDDTTU303G93K1	1	scaffold00259(540881-540987)	1	scaffold00259.g7372(495-601)
IDDTTU303HEJ0W	1	scaffold00214(606444-606840)	0	0
IDDTTU303FTZ25	1	scaffold00259(540989-541394)	1	scaffold00259.g7372(603-1008)
IDDTTU303GVFB7	1	scaffold00026(298169-298218)	1	scaffold00026.g1094(1577-1626)
IDDTTU303GR9HM	1	scaffold00259(540999-541394)	1	scaffold00259.g7372(613-1008)
IDDTTU303HAR0X	1	scaffold00259(540968-541242)	1	scaffold00259.g7372(582-856)
IDDTTU303FXW3J	1	scaffold00018(83436-83841)	0	0
IDDTTU303FYFTD	1	scaffold00018(83436-83841)	0	0
IDDTTU303GG3RT	1	scaffold00259(540954-541324)	1	scaffold00259.g7372(568-938)
IDDTTU303FQGJH	26	scaffold00289(50780-50815),scaffold00354(932722-932756),scaffold00340(25-59),scaffold00330(46545-46579),scaffold00322(34067-34101),scaffold00318(27-61),scaffold00308(376181-376215),scaffold00277(2-36),scaffold00262(150280-150314),scaffold00259(861966-862000),scaffold00247(1297312-1297346),scaffold00214(10-44),scaffold00185(56-90),scaffold00090(48616-48650),scaffold00084(337482-337516),scaffold000…	2	scaffold00080.g2505(2108-2139),scaffold00043.g1755(53-83)
IDDTTU303FLOL2	1	scaffold00018(83436-83532)	0	0
IDDTTU303HFCJ9	1	scaffold00018(83436-83750)	0	0
IDDTTU303GN8TR	1	scaffold00009(7904-8135)	1	scaffold00009.g339(1106-1337)
IDDTTU303F6YIT	1	scaffold00162(145702-145725)	0	0
IDDTTU303HJ3W7	1	scaffold00259(541006-541394)	1	scaffold00259.g7372(620-1008)
IDDTTU303GA81W	1	scaffold00259(541116-541245)	1	scaffold00259.g7372(730-859)
IDDTTU303GTUVH	1	scaffold00259(541121-541199)	1	scaffold00259.g7372(735-813)
IDDTTU303FR66Y	1	scaffold00259(540968-541167)	1	scaffold00259.g7372(582-781)
IDDTTU303FNSV9	1	scaffold00259(541055-541394)	1	scaffold00259.g7372(669-1008)
IDDTTU303HKVJ5	1	scaffold00259(540968-541227)	1	scaffold00259.g7372(582-841)
IDDTTU303HI2SC	1	scaffold00252(20444-20488)	1	scaffold00252.g7032(1554-1598)
IDDTTU303GCBW1	1	scaffold00185(152177-152221)	1	scaffold00185.g5798(837-881)
IDDTTU303G1XJG	1	scaffold00259(540960-541242)	1	scaffold00259.g7372(574-856)
IDDTTU303G51U3	1	scaffold00259(541032-541394)	1	scaffold00259.g7372(646-1008)
IDDTTU303G2XVU	1	scaffold00259(540955-541394)	1	scaffold00259.g7372(569-1008)
IDDTTU303GORQR	1	scaffold00162(145702-145725)	0	0
IDDTTU303F8ID7	1	scaffold00162(145702-145725)	0	0
IDDTTU303HCT62	1	scaffold00185(586051-586076)	0	0
IDDTTU303HHEBA	1	scaffold00259(540956-541394)	1	scaffold00259.g7372(570-1008)
IDDTTU303G29OM	1	scaffold00259(540965-541394)	1	scaffold00259.g7372(579-1008)
IDDTTU303GBLN5	1	scaffold00096(737716-737832)	0	0
IDDTTU303GROT6	1	scaffold00259(540950-541394)	1	scaffold00259.g7372(564-1008)
IDDTTU303FRPD2	1	scaffold00007(455394-455462)	0	0
IDDTTU303FUUWT	1	scaffold00259(541047-541120)	1	scaffold00259.g7372(661-734)
IDDTTU303GLRBW	1	scaffold00259(540960-541231)	1	scaffold00259.g7372(574-845)
IDDTTU303FQVVX	1	scaffold00355(255779-255804)	1	scaffold00355.g10385(289-314)
IDDTTU303GZ0Y5	1	scaffold00259(540968-541231)	1	scaffold00259.g7372(582-845)
IDDTTU303HK40Z	1	scaffold00259(540957-541394)	1	scaffold00259.g7372(571-1008)
IDDTTU303FLQYI	1	scaffold00259(540968-541199)	1	scaffold00259.g7372(582-813)
IDDTTU303HC2RB	1	scaffold00259(540956-541394)	1	scaffold00259.g7372(570-1008)
IDDTTU303FXDRN	1	scaffold00259(541048-541118)	1	scaffold00259.g7372(662-732)
IDDTTU303GN92Q	1	scaffold00259(541045-541120)	1	scaffold00259.g7372(659-734)
IDDTTU303GXUE9	1	scaffold00259(540986-541394)	1	scaffold00259.g7372(600-1008)
IDDTTU303GYWP1	1	scaffold00259(541116-541235)	1	scaffold00259.g7372(730-849)
IDDTTU303F2Z1I	1	scaffold00018(83436-83535)	0	0
IDDTTU303GCIJ4	1	scaffold00259(540965-541394)	1	scaffold00259.g7372(579-1008)
IDDTTU303G0EIT	1	scaffold00259(540968-541170)	1	scaffold00259.g7372(582-784)
IDDTTU303FMM9M	1	scaffold00259(541359-541394)	1	scaffold00259.g7372(973-1008)
IDDTTU303G6O50	1	scaffold00259(540956-541394)	1	scaffold00259.g7372(570-1008)
IDDTTU303GZIUA	1	scaffold00259(541121-541180)	1	scaffold00259.g7372(735-794)
IDDTTU303FZZ9C	1	scaffold00259(540956-541394)	1	scaffold00259.g7372(570-1008)
IDDTTU303F13JR	1	scaffold00259(540968-541238)	1	scaffold00259.g7372(582-852)
IDDTTU303F74R9	1	scaffold00259(540968-541120)	1	scaffold00259.g7372(582-734)
IDDTTU303GENU6	1	scaffold00259(541117-541147)	1	scaffold00259.g7372(731-761)
IDDTTU303FRVZR	1	scaffold00259(541043-541116)	1	scaffold00259.g7372(657-730)
IDDTTU303GQ48A	1	scaffold00267(86751-86812)	1	scaffold00267.g7536(720-781)
IDDTTU303HCRDD	1	scaffold00259(540968-541230)	1	scaffold00259.g7372(582-844)
IDDTTU303HLK18	1	scaffold00018(83788-83841)	0	0
IDDTTU303GRNRZ	1	scaffold00355(255727-256116)	1	scaffold00355.g10385(55-366)
IDDTTU303HB8JU	1	scaffold00259(540968-541240)	1	scaffold00259.g7372(582-854)
IDDTTU303FNXRD	1	scaffold00355(255861-255971)	1	scaffold00355.g10385(122-232)
IDDTTU303GRV7U	1	scaffold00259(540968-541230)	1	scaffold00259.g7372(582-844)
IDDTTU303HFNQ5	1	scaffold00259(540947-541395)	1	scaffold00259.g7372(561-1009)
IDDTTU303HKHHN	1	scaffold00018(83586-83841)	0	0
IDDTTU303GZEBW	1	scaffold00259(541082-541116)	1	scaffold00259.g7372(696-730)
IDDTTU303G78ZO	1	scaffold00324(444469-444550)	1	scaffold00324.g8990(299-380)
IDDTTU303FPOUR	1	scaffold00259(540968-541205)	1	scaffold00259.g7372(582-819)
IDDTTU303GKDJ2	1	scaffold00259(540968-541183)	1	scaffold00259.g7372(582-797)
IDDTTU303GDEZB	1	scaffold00259(540956-541394)	1	scaffold00259.g7372(570-1008)
IDDTTU303GBN3D	1	scaffold00259(540957-541394)	1	scaffold00259.g7372(571-1008)
IDDTTU303F2RS5	1	scaffold00259(540990-541394)	1	scaffold00259.g7372(604-1008)
IDDTTU303GJJJX	1	scaffold00168(800-826)	1	scaffold00168.g5341(113-139)
IDDTTU303GODG8	1	scaffold00259(540968-541227)	1	scaffold00259.g7372(582-841)
IDDTTU303FME9G	1	scaffold00259(540968-541205)	1	scaffold00259.g7372(582-819)
IDDTTU303FXFFD	1	scaffold00259(541048-541116)	1	scaffold00259.g7372(662-730)
IDDTTU303GIUPD	1	scaffold00214(491517-491550)	1	scaffold00214.g6217(1144-1177)
IDDTTU303FME9N	1	scaffold00259(540986-541394)	1	scaffold00259.g7372(600-1008)
IDDTTU303GBVCZ	1	scaffold00095(183642-183720)	1	scaffold00095.g3383(766-844)
IDDTTU303GSZR9	1	scaffold00259(540968-541233)	1	scaffold00259.g7372(582-847)
IDDTTU303F4N6F	1	scaffold00259(541351-541394)	1	scaffold00259.g7372(965-1008)
IDDTTU303HIZAV	1	scaffold00259(540956-541394)	1	scaffold00259.g7372(570-1008)
IDDTTU303HDO89	1	scaffold00259(540968-541240)	1	scaffold00259.g7372(582-854)
IDDTTU303FVJDI	1	scaffold00259(540969-541394)	1	scaffold00259.g7372(583-1008)
IDDTTU303FMZ0G	1	scaffold00295(15928-15989)	1	scaffold00295.g8318(23-84)
IDDTTU303G290E	1	scaffold00018(83436-83841)	0	0
IDDTTU303F2SS8	1	scaffold00259(540881-541240)	1	scaffold00259.g7372(495-854)
IDDTTU303G975R	1	scaffold00018(83436-83841)	0	0
IDDTTU303G1HOZ	1	scaffold00162(145702-145725)	0	0
IDDTTU303G07ME	1	scaffold00185(156698-156725)	1	scaffold00185.g5799(85-112)
IDDTTU303GE2FJ	1	scaffold00259(540968-541234)	1	scaffold00259.g7372(582-848)
IDDTTU303FR66R	30	scaffold00354(932716-932744),scaffold00318(111-139),scaffold00284(56729-56757),scaffold00277(32-60),scaffold00247(1288439-1288467),scaffold00185(134-162),scaffold00145(11-39),scaffold00090(48610-48638),scaffold00066(11-39),scaffold00050(117-145),scaffold00340(25-51),scaffold00330(46545-46571),scaffold00324(123018-123044),scaffold00322(34069-34095),scaffold00308(376177-376203),scaffold00289(50783-…	3	scaffold00080.g2505(2110-2136),scaffold00043.g1755(54-80),scaffold00009.g868(185-209)
IDDTTU303GOJY7	1	scaffold00259(541058-541106)	1	scaffold00259.g7372(672-720)
IDDTTU303FZQUU	1	scaffold00096(52144-52185)	1	scaffold00096.g3480(683-724)
IDDTTU303HFJV1	1	scaffold00018(83436-83839)	0	0
IDDTTU303HDM67	1	scaffold00259(540940-541136)	1	scaffold00259.g7372(554-750)
IDDTTU303F1GPE	1	scaffold00259(540989-541394)	1	scaffold00259.g7372(603-1008)
IDDTTU303GOP8N	1	scaffold00259(540968-541194)	1	scaffold00259.g7372(582-808)
IDDTTU303GG6YZ	1	scaffold00259(540973-541394)	1	scaffold00259.g7372(587-1008)
IDDTTU303GV766	1	scaffold00259(540968-541244)	1	scaffold00259.g7372(582-858)
IDDTTU303GDEZH	1	scaffold00043(318088-318120)	1	scaffold00043.g1620(1841-1873)
IDDTTU303HIIUE	1	scaffold00259(540979-541394)	1	scaffold00259.g7372(593-1008)
IDDTTU303GCG82	1	scaffold00082(208941-208976)	1	scaffold00082.g2906(976-1011)
IDDTTU303GIRRQ	1	scaffold00018(83440-83841)	0	0
IDDTTU303GELZE	1	scaffold00259(540976-541026)	1	scaffold00259.g7372(590-640)
IDDTTU303GF5AP	1	scaffold00095(423961-424120)	1	scaffold00095.g3467(1-130)
IDDTTU303GBBDN	1	scaffold00259(540954-541394)	1	scaffold00259.g7372(568-1008)
IDDTTU303HHAUG	1	scaffold00259(540968-541231)	1	scaffold00259.g7372(582-845)
IDDTTU303F2GB6	1	scaffold00018(83811-83841)	0	0
IDDTTU303GLO6K	1	scaffold00162(145702-145725)	0	0
IDDTTU303GUIXR	1	scaffold00162(112435-112464)	1	scaffold00162.g5251(1084-1113)
IDDTTU303HCHBS	1	scaffold00001(28681-28710)	0	0
IDDTTU303FXU06	1	scaffold00259(540948-541394)	2	scaffold00259.g7372(562-1008),scaffold00185.g5858(154-190)
IDDTTU303GP8M4	1	scaffold00259(540968-541241)	1	scaffold00259.g7372(582-855)
IDDTTU303FL1WN	1	scaffold00259(540960-541160)	1	scaffold00259.g7372(574-774)
IDDTTU303HCHBA	1	scaffold00259(540954-541394)	1	scaffold00259.g7372(568-1008)
IDDTTU303GBZ5P	1	scaffold00259(541286-541394)	1	scaffold00259.g7372(900-1008)
IDDTTU303HFYXD	1	scaffold00259(541121-541160)	1	scaffold00259.g7372(735-774)
IDDTTU303HJ1TW	1	scaffold00259(540968-541236)	1	scaffold00259.g7372(582-850)
IDDTTU303GRK01	1	scaffold00259(540968-541242)	1	scaffold00259.g7372(582-856)
IDDTTU303HK5B5	1	scaffold00259(541075-541272)	1	scaffold00259.g7372(689-886)
IDDTTU303GWX81	1	scaffold00259(223963-223988)	1	scaffold00259.g7263(2056-2081)
IDDTTU303G62BD	3	scaffold00341(419581-419604),scaffold00289(50780-50803),scaffold00112(189391-189414)	1	scaffold00341.g9869(55-78)
IDDTTU303GSGUC	1	scaffold00295(487102-487177)	0	0
IDDTTU303GRQDI	1	scaffold00018(83436-83841)	0	0
IDDTTU303GUJHE	1	scaffold00259(540973-541394)	1	scaffold00259.g7372(587-1008)
IDDTTU303F6Q9Q	1	scaffold00018(83436-83532)	0	0
IDDTTU303GAUP6	1	scaffold00259(540968-541194)	1	scaffold00259.g7372(582-808)
IDDTTU303GTLRX	1	scaffold00259(540973-541394)	1	scaffold00259.g7372(587-1008)
IDDTTU303GC5P0	1	scaffold00018(83436-83841)	0	0
IDDTTU303G3AW8	1	scaffold00259(540955-541387)	1	scaffold00259.g7372(569-1001)
IDDTTU303F7AOO	1	scaffold00259(540968-541113)	1	scaffold00259.g7372(582-727)
IDDTTU303GRSVG	1	scaffold00271(251688-251716)	1	scaffold00271.g7983(4003-4031)
IDDTTU303HF2EW	1	scaffold00259(540945-541231)	1	scaffold00259.g7372(559-845)
IDDTTU303GOA66	25	scaffold00214(149-182),scaffold00322(34050-34082),scaffold00289(50780-50814),scaffold00354(932722-932755),scaffold00340(26-59),scaffold00330(46546-46579),scaffold00318(28-61),scaffold00308(376181-376214),scaffold00277(3-36),scaffold00262(150280-150313),scaffold00259(861966-861999),scaffold00247(1297312-1297345),scaffold00185(57-90),scaffold00090(48616-48649),scaffold00084(337482-337515),scaffold0…	2	scaffold00080.g2505(2108-2139),scaffold00043.g1755(53-83)
IDDTTU303GUXBP	1	scaffold00259(540973-541394)	1	scaffold00259.g7372(587-1008)
IDDTTU303GAWNG	1	scaffold00259(541351-541394)	1	scaffold00259.g7372(965-1008)
IDDTTU303GJR5G	1	scaffold00214(338734-338770)	1	scaffold00214.g6163(3274-3303)
IDDTTU303GMXD1	1	scaffold00018(83436-83519)	0	0
IDDTTU303FTYR6	1	scaffold00259(540968-541226)	1	scaffold00259.g7372(582-840)
IDDTTU303GPZYN	1	scaffold00259(540960-541394)	1	scaffold00259.g7372(574-1008)
IDDTTU303F8YHA	1	scaffold00259(540972-541395)	1	scaffold00259.g7372(586-1009)
IDDTTU303GTQKZ	1	scaffold00259(540968-541190)	1	scaffold00259.g7372(582-804)
IDDTTU303HD3JT	1	scaffold00295(522896-522958)	0	0
IDDTTU303FV1LL	1	scaffold00259(540968-541204)	1	scaffold00259.g7372(582-818)
IDDTTU303FV1L3	1	scaffold00259(540956-541394)	1	scaffold00259.g7372(570-1008)
IDDTTU303FXMUI	3	scaffold00104(77055-77254),scaffold00259(540881-540935),scaffold00252(429255-429280)	3	scaffold00259.g7372(495-549),scaffold00252.g7182(1709-1734),scaffold00252.g7171(1709-1734)
IDDTTU303FLOVA	1	scaffold00355(255727-256116)	1	scaffold00355.g10385(55-366)
IDDTTU303G7U6T	1	scaffold00259(540968-541241)	1	scaffold00259.g7372(582-855)
IDDTTU303GHFFH	1	scaffold00043(1029665-1029891)	0	0
IDDTTU303F4KB3	1	scaffold00259(540968-541241)	1	scaffold00259.g7372(582-855)
IDDTTU303GFQVC	1	scaffold00259(540881-540908)	1	scaffold00259.g7372(495-522)
IDDTTU303FLID7	1	scaffold00259(540997-541394)	1	scaffold00259.g7372(611-1008)
IDDTTU303GAEM4	1	scaffold00018(83436-83841)	0	0
IDDTTU303HKNUA	1	scaffold00259(540954-541394)	1	scaffold00259.g7372(568-1008)
IDDTTU303GTJO9	1	scaffold00259(540988-541394)	1	scaffold00259.g7372(602-1008)
IDDTTU303GOW6X	1	scaffold00259(540968-541244)	1	scaffold00259.g7372(582-858)
IDDTTU303FL9XF	1	scaffold00018(83802-83841)	0	0
IDDTTU303FSDKS	1	scaffold00259(540973-541394)	1	scaffold00259.g7372(587-1008)
IDDTTU303FR8UB	1	scaffold00162(145486-145547)	0	0
IDDTTU303F08AY	1	scaffold00259(541077-541377)	1	scaffold00259.g7372(691-991)
IDDTTU303FXF6P	1	scaffold00324(364133-364167)	1	scaffold00324.g8964(1158-1192)
IDDTTU303GDGEY	1	scaffold00043(320813-321006)	1	scaffold00043.g1622(106-299)
IDDTTU303FXNMG	1	scaffold00259(540973-541394)	1	scaffold00259.g7372(587-1008)
IDDTTU303HJVCI	1	scaffold00259(541085-541394)	1	scaffold00259.g7372(699-1008)
IDDTTU303FVV28	1	scaffold00259(540968-541205)	1	scaffold00259.g7372(582-819)
IDDTTU303GHOTK	1	scaffold00259(540968-541231)	1	scaffold00259.g7372(582-845)
IDDTTU303HJNK9	1	scaffold00259(540968-541235)	1	scaffold00259.g7372(582-849)
IDDTTU303GPEX3	1	scaffold00259(540968-541231)	1	scaffold00259.g7372(582-845)
IDDTTU303FZ03U	1	scaffold00259(541195-541300)	1	scaffold00259.g7372(809-914)
IDDTTU303HE9XD	1	scaffold00259(540968-541231)	1	scaffold00259.g7372(582-845)
IDDTTU303F1YZJ	1	scaffold00043(453779-454134)	1	scaffold00043.g1674(493-848)
IDDTTU303G1W85	1	scaffold00259(540979-541394)	1	scaffold00259.g7372(593-1008)
IDDTTU303FTCC9	1	scaffold00247(680324-680439)	1	scaffold00247.g6783(256-371)
IDDTTU303GK00J	1	scaffold00259(540968-541244)	1	scaffold00259.g7372(582-858)
IDDTTU303GWN63	1	scaffold00018(83436-83841)	0	0
IDDTTU303HB1FP	1	scaffold00259(540973-541394)	1	scaffold00259.g7372(587-1008)
IDDTTU303HJE6Z	1	scaffold00259(540968-541235)	1	scaffold00259.g7372(582-849)
IDDTTU303GRQY1	1	scaffold00259(540968-541227)	1	scaffold00259.g7372(582-841)
IDDTTU303HDA9I	1	scaffold00259(540968-541190)	1	scaffold00259.g7372(582-804)
IDDTTU303G61CF	1	scaffold00259(540944-541394)	1	scaffold00259.g7372(558-1008)
IDDTTU303G75KJ	1	scaffold00018(83436-83841)	0	0
IDDTTU303FMQD2	1	scaffold00259(540881-541242)	1	scaffold00259.g7372(495-856)
IDDTTU303F1OTY	1	scaffold00259(540973-541394)	1	scaffold00259.g7372(587-1008)
IDDTTU303HDIRF	1	scaffold00104(77049-77134)	0	0
IDDTTU303HKJ9S	1	scaffold00259(540968-541122)	1	scaffold00259.g7372(582-736)
IDDTTU303GXBRS	2	scaffold00259(541037-541394),scaffold00140(322600-322636)	2	scaffold00259.g7372(651-1008),scaffold00140.g4628(470-506)
IDDTTU303FSVO6	1	scaffold00247(667917-667960)	1	scaffold00247.g6776(1866-1890)
IDDTTU303HCD0P	1	scaffold00259(540968-541241)	1	scaffold00259.g7372(582-855)
IDDTTU303FNHI9	1	scaffold00259(540954-541394)	1	scaffold00259.g7372(568-1008)
IDDTTU303GT0XZ	1	scaffold00259(540973-541394)	1	scaffold00259.g7372(587-1008)
IDDTTU303GMWH6	1	scaffold00259(540968-541205)	1	scaffold00259.g7372(582-819)
IDDTTU303GDCYH	1	scaffold00330(53204-53601)	1	scaffold00330.g9163(1-241)
IDDTTU303GRX2O	1	scaffold00259(541359-541394)	1	scaffold00259.g7372(973-1008)
IDDTTU303F8PQG	1	scaffold00259(540968-541242)	1	scaffold00259.g7372(582-856)
IDDTTU303G4ATS	2	scaffold00262(150279-150302),scaffold00247(1288482-1288505)	0	0
IDDTTU303GRE3K	1	scaffold00259(540973-541389)	1	scaffold00259.g7372(587-1003)
IDDTTU303GXUGU	1	scaffold00259(541020-541394)	1	scaffold00259.g7372(634-1008)
IDDTTU303GN1VI	1	scaffold00259(540968-541231)	1	scaffold00259.g7372(582-845)
IDDTTU303GZCIC	1	scaffold00259(540954-541394)	1	scaffold00259.g7372(568-1008)
IDDTTU303FRHUW	1	scaffold00259(541359-541394)	1	scaffold00259.g7372(973-1008)
IDDTTU303FRZZJ	1	scaffold00026(161609-161959)	1	scaffold00026.g1045(606-956)
IDDTTU303GPNP1	1	scaffold00259(540956-541394)	1	scaffold00259.g7372(570-1008)
IDDTTU303GV4GT	1	scaffold00162(145702-145725)	0	0
IDDTTU303GZX5E	1	scaffold00259(540993-541394)	1	scaffold00259.g7372(607-1008)
IDDTTU303G3CT4	1	scaffold00259(540968-541240)	1	scaffold00259.g7372(582-854)
IDDTTU303HBJUO	1	scaffold00188(1524-1558)	1	scaffold00188.g5980(677-711)
IDDTTU303G59OE	1	scaffold00259(540968-541242)	1	scaffold00259.g7372(582-856)
IDDTTU303HLUC6	1	scaffold00185(667170-667203)	1	scaffold00185.g5970(821-854)
IDDTTU303HBSCV	1	scaffold00259(540968-541247)	1	scaffold00259.g7372(582-861)
IDDTTU303HJ6IO	1	scaffold00252(522731-523165)	1	scaffold00252.g7201(1-144)
IDDTTU303G7Y5J	1	scaffold00018(83436-83841)	0	0
IDDTTU303FU3S6	1	scaffold00259(541121-541266)	1	scaffold00259.g7372(735-880)
IDDTTU303FW1MD	1	scaffold00165(53139-53251)	1	scaffold00165.g5328(1512-1624)
IDDTTU303HJOHP	1	scaffold00259(540968-541188)	1	scaffold00259.g7372(582-802)
IDDTTU303FVBYV	1	scaffold00259(540962-541394)	1	scaffold00259.g7372(576-1008)
IDDTTU303HD1XQ	1	scaffold00259(540969-541120)	1	scaffold00259.g7372(583-734)
IDDTTU303FSIXJ	1	scaffold00018(83436-83841)	0	0
IDDTTU303F4PMR	1	scaffold00259(540973-541394)	1	scaffold00259.g7372(587-1008)
IDDTTU303GYH7H	1	scaffold00182(757250-757675)	1	scaffold00182.g5635(2986-3411)
IDDTTU303GZH2X	1	scaffold00259(540968-541230)	1	scaffold00259.g7372(582-844)
IDDTTU303F09FI	1	scaffold00259(541117-541168)	1	scaffold00259.g7372(731-782)
IDDTTU303GU2H7	1	scaffold00018(83436-83749)	0	0
IDDTTU303GLWB2	1	scaffold00259(540948-541394)	1	scaffold00259.g7372(562-1008)
IDDTTU303F218B	1	scaffold00355(255727-255884)	2	scaffold00355.g10385(209-366),scaffold00145.g5035(2298-2325)
IDDTTU303G6FUS	1	scaffold00259(540881-540908)	1	scaffold00259.g7372(495-522)
IDDTTU303F90XD	1	scaffold00354(322761-322934)	1	scaffold00354.g10094(789-962)
IDDTTU303HE6LW	1	scaffold00259(540980-541394)	1	scaffold00259.g7372(594-1008)
IDDTTU303GM97E	1	scaffold00259(540955-541394)	1	scaffold00259.g7372(569-1008)
IDDTTU303FYF5L	1	scaffold00259(540968-541241)	1	scaffold00259.g7372(582-855)
IDDTTU303FXM0K	1	scaffold00162(145702-145725)	0	0
IDDTTU303FPOWM	1	scaffold00018(83619-83641)	0	0
IDDTTU303F5LF3	1	scaffold00259(540968-541234)	1	scaffold00259.g7372(582-848)
IDDTTU303GMDUA	1	scaffold00259(540969-541394)	1	scaffold00259.g7372(583-1008)
IDDTTU303GG2XK	1	scaffold00259(541112-541192)	1	scaffold00259.g7372(726-806)
IDDTTU303HGBA3	1	scaffold00259(540966-541394)	1	scaffold00259.g7372(580-1008)
IDDTTU303GVP92	1	scaffold00259(541199-541394)	1	scaffold00259.g7372(813-1008)
IDDTTU303GKLF0	1	scaffold00271(612499-612551)	1	scaffold00271.g8116(1651-1703)
IDDTTU303HJEEK	1	scaffold00259(540968-541132)	1	scaffold00259.g7372(582-746)
IDDTTU303FYESA	1	scaffold00018(83516-83841)	0	0
IDDTTU303HKJO9	1	scaffold00259(540955-541394)	1	scaffold00259.g7372(569-1008)
IDDTTU303GF0UN	1	scaffold00259(540986-541394)	1	scaffold00259.g7372(600-1008)
IDDTTU303G43CH	1	scaffold00259(541351-541394)	1	scaffold00259.g7372(965-1008)
IDDTTU303HER3B	1	scaffold00259(540973-541394)	1	scaffold00259.g7372(587-1008)
IDDTTU303F68LI	1	scaffold00259(540976-541386)	1	scaffold00259.g7372(590-1000)
IDDTTU303GKPYE	1	scaffold00354(368446-368475)	0	0
IDDTTU303G2B6H	1	scaffold00162(145702-145725)	0	0
IDDTTU303GKYCU	1	scaffold00259(540954-541394)	1	scaffold00259.g7372(568-1008)
IDDTTU303GOR0V	1	scaffold00259(540968-541229)	1	scaffold00259.g7372(582-843)
IDDTTU303GWL3H	1	scaffold00259(540948-541394)	1	scaffold00259.g7372(562-1008)
IDDTTU303HHWK2	1	scaffold00259(540968-541102)	1	scaffold00259.g7372(582-716)
IDDTTU303G79R8	1	scaffold00259(541007-541114)	1	scaffold00259.g7372(621-728)
IDDTTU303FQ7OD	1	scaffold00018(83436-83841)	0	0
IDDTTU303GQV7L	33	scaffold00354(932720-932746),scaffold00340(23-49),scaffold00330(46543-46569),scaffold00324(123022-123048),scaffold00322(34065-34091),scaffold00318(25-51),scaffold00308(376179-376205),scaffold00289(50785-50811),scaffold00277(6-32),scaffold00262(150284-150310),scaffold00259(861970-861996),scaffold00247(1288443-1288469),scaffold00214(8-34),scaffold00185(54-80),scaffold00145(3-29),scaffold00090(48614…	4	scaffold00080.g2505(2106-2132),scaffold00043.g1755(56-82),scaffold00341.g9869(56-78),scaffold00009.g868(187-209)
IDDTTU303G5DBT	1	scaffold00259(541356-541394)	1	scaffold00259.g7372(970-1008)
IDDTTU303FOQ5C	1	scaffold00259(507599-507630)	1	scaffold00259.g7359(261-292)
IDDTTU303GMPZN	1	scaffold00259(540968-541235)	1	scaffold00259.g7372(582-849)
IDDTTU303GP5EH	1	scaffold00018(83436-83831)	0	0
IDDTTU303HARDO	1	scaffold00259(540970-541224)	1	scaffold00259.g7372(584-838)
IDDTTU303FZ48B	1	scaffold00259(540968-541154)	1	scaffold00259.g7372(582-768)
IDDTTU303F6MGA	1	scaffold00259(540968-541227)	1	scaffold00259.g7372(582-841)
IDDTTU303GK6WK	1	scaffold00259(540881-541242)	1	scaffold00259.g7372(495-856)
IDDTTU303HCC4I	1	scaffold00162(145702-145725)	0	0
IDDTTU303GC9J9	1	scaffold00185(259232-259261)	1	scaffold00185.g5840(929-951)
IDDTTU303F6BW1	1	scaffold00259(541034-541184)	1	scaffold00259.g7372(648-798)
IDDTTU303G8EUK	1	scaffold00084(4790-4815)	0	0
IDDTTU303G4OT6	1	scaffold00162(145430-145458)	0	0
IDDTTU303GBA68	1	scaffold00259(540881-540908)	1	scaffold00259.g7372(495-522)
IDDTTU303GP1IU	1	scaffold00259(540968-541163)	1	scaffold00259.g7372(582-777)
IDDTTU303HECHA	1	scaffold00018(83436-83524)	0	0
IDDTTU303HGXRO	1	scaffold00259(540968-541056)	1	scaffold00259.g7372(582-670)
IDDTTU303GYJZ5	1	scaffold00354(368449-368475)	0	0
IDDTTU303GR3BO	1	scaffold00355(255727-256116)	1	scaffold00355.g10385(55-366)
IDDTTU303FOA5T	1	scaffold00259(540968-541230)	1	scaffold00259.g7372(582-844)
IDDTTU303FWU6D	1	scaffold00259(541074-541394)	1	scaffold00259.g7372(688-1008)
IDDTTU303GR3BS	1	scaffold00259(541209-541309)	1	scaffold00259.g7372(823-923)
IDDTTU303HABQX	1	scaffold00140(298845-298880)	0	0
IDDTTU303HJ1ZW	1	scaffold00259(540968-541226)	1	scaffold00259.g7372(582-840)
IDDTTU303FYR7P	1	scaffold00355(255727-256048)	1	scaffold00355.g10385(55-366)
IDDTTU303HJVAK	1	scaffold00252(522731-523166)	1	scaffold00252.g7201(1-144)
IDDTTU303G3EIB	1	scaffold00259(541001-541394)	1	scaffold00259.g7372(615-1008)
IDDTTU303FQT12	1	scaffold00271(242141-242205)	1	scaffold00271.g7981(517-581)
IDDTTU303GC9JY	1	scaffold00259(541004-541394)	1	scaffold00259.g7372(618-1008)
IDDTTU303HJVAR	1	scaffold00259(541004-541394)	1	scaffold00259.g7372(618-1008)
IDDTTU303F5E1E	1	scaffold00259(540973-541394)	1	scaffold00259.g7372(587-1008)
IDDTTU303HADK5	1	scaffold00259(540968-541148)	1	scaffold00259.g7372(582-762)
IDDTTU303FWOC3	1	scaffold00162(145702-145725)	0	0
IDDTTU303G3789	1	scaffold00259(541046-541230)	1	scaffold00259.g7372(660-844)
IDDTTU303G2SN1	1	scaffold00080(14986-15017)	1	scaffold00080.g2495(15-46)
IDDTTU303FKR2U	1	scaffold00018(83436-83841)	0	0
IDDTTU303FWOAH	3	scaffold00104(77055-77254),scaffold00259(540881-540935),scaffold00252(429255-429280)	3	scaffold00259.g7372(495-549),scaffold00252.g7182(1709-1734),scaffold00252.g7171(1709-1734)
IDDTTU303GQ8XF	1	scaffold00259(540968-541241)	1	scaffold00259.g7372(582-855)
IDDTTU303G225S	1	scaffold00259(540968-541242)	1	scaffold00259.g7372(582-856)
IDDTTU303F8E76	2	scaffold00111(46281-46341),scaffold00009(1575544-1575578)	1	scaffold00009.g899(4923-4957)
IDDTTU303GLNGY	1	scaffold00259(541237-541328)	1	scaffold00259.g7372(851-942)
IDDTTU303HID4F	1	scaffold00259(540968-541231)	1	scaffold00259.g7372(582-845)
IDDTTU303FK4MV	1	scaffold00259(540968-541095)	1	scaffold00259.g7372(582-709)
IDDTTU303G2KMY	1	scaffold00018(83455-83841)	0	0
IDDTTU303HID4N	1	scaffold00259(540968-541231)	1	scaffold00259.g7372(582-845)
IDDTTU303HHJ26	1	scaffold00259(541059-541394)	1	scaffold00259.g7372(673-1008)
IDDTTU303FKZYZ	1	scaffold00259(715380-715409)	0	0
IDDTTU303HB0IM	1	scaffold00259(540968-541190)	1	scaffold00259.g7372(582-804)
IDDTTU303GS8WV	1	scaffold00271(846996-847019)	0	0
IDDTTU303FVE4U	1	scaffold00259(540968-541241)	1	scaffold00259.g7372(582-855)
IDDTTU303GMK6H	1	scaffold00259(540948-541394)	1	scaffold00259.g7372(562-1008)
IDDTTU303GE69N	1	scaffold00043(1073873-1073898)	1	scaffold00043.g1904(1392-1417)
IDDTTU303GALYX	1	scaffold00259(540968-541241)	1	scaffold00259.g7372(582-855)
IDDTTU303G0SWX	1	scaffold00259(541174-541330)	1	scaffold00259.g7372(788-944)
IDDTTU303G7RDJ	1	scaffold00259(540968-541205)	1	scaffold00259.g7372(582-819)
IDDTTU303GBQDH	1	scaffold00018(83436-83579)	0	0
IDDTTU303G3N89	1	scaffold00355(255727-255965)	1	scaffold00355.g10385(128-366)
IDDTTU303HI6KU	1	scaffold00259(540968-541235)	1	scaffold00259.g7372(582-849)
IDDTTU303FVTK7	1	scaffold00259(540948-541394)	1	scaffold00259.g7372(562-1008)
IDDTTU303G3HYT	1	scaffold00259(540954-541394)	1	scaffold00259.g7372(568-1008)
IDDTTU303G6BDG	7	scaffold00354(932812-932839),scaffold00340(8-35),scaffold00322(34121-34148),scaffold00318(10-37),scaffold00289(50911-50938),scaffold00090(48752-48778),scaffold00084(337571-337597)	0	0
IDDTTU303GNDF7	1	scaffold00018(83456-83841)	0	0
IDDTTU303GO8OX	1	scaffold00259(540972-541394)	1	scaffold00259.g7372(586-1008)
IDDTTU303GU5PY	1	scaffold00259(540989-541394)	1	scaffold00259.g7372(603-1008)
IDDTTU303GANCT	1	scaffold00259(540973-541394)	1	scaffold00259.g7372(587-1008)
IDDTTU303G7XIP	1	scaffold00259(540881-541233)	1	scaffold00259.g7372(495-847)
IDDTTU303FX83C	1	scaffold00018(83436-83532)	0	0
IDDTTU303GYOH1	2	scaffold00018(83589-83841),scaffold00271(827580-827767)	0	0
IDDTTU303F6XVF	2	scaffold00185(157284-157449),scaffold00262(31368-31393)	2	scaffold00185.g5799(671-836),scaffold00262.g7469(1299-1324)
IDDTTU303F7NQY	1	scaffold00259(540968-541218)	1	scaffold00259.g7372(582-832)
IDDTTU303HHLRX	1	scaffold00259(540948-541394)	1	scaffold00259.g7372(562-1008)
IDDTTU303G3I3U	1	scaffold00259(540968-541110)	1	scaffold00259.g7372(582-724)
IDDTTU303GSQDC	1	scaffold00026(640773-640831)	1	scaffold00026.g1229(397-455)
IDDTTU303GYP61	1	scaffold00259(541097-541394)	1	scaffold00259.g7372(711-1008)
IDDTTU303G5AM6	1	scaffold00259(540948-541394)	2	scaffold00259.g7372(562-1008),scaffold00140.g4628(470-506)
IDDTTU303G1OTF	1	scaffold00018(83436-83535)	0	0
IDDTTU303F0JNX	1	scaffold00271(576877-576953)	1	scaffold00271.g8104(1246-1322)
IDDTTU303FYXJI	1	scaffold00259(540953-541296)	1	scaffold00259.g7372(567-910)
IDDTTU303GM7VH	1	scaffold00259(540962-541394)	1	scaffold00259.g7372(576-1008)
IDDTTU303FOX1I	1	scaffold00259(541112-541187)	1	scaffold00259.g7372(726-801)
IDDTTU303HIJNZ	1	scaffold00259(540968-541240)	1	scaffold00259.g7372(582-854)
IDDTTU303GB8QS	1	scaffold00259(540973-541394)	1	scaffold00259.g7372(587-1008)
IDDTTU303FXYB1	1	scaffold00259(541121-541184)	1	scaffold00259.g7372(735-798)
IDDTTU303GTXSK	1	scaffold00259(540948-541394)	1	scaffold00259.g7372(562-1008)
IDDTTU303G8S30	1	scaffold00259(540973-541394)	1	scaffold00259.g7372(587-1008)
IDDTTU303GUKLH	1	scaffold00043(1107920-1107973)	0	0
IDDTTU303GHA22	1	scaffold00188(1716-1905)	1	scaffold00188.g5980(330-519)
IDDTTU303HC0PS	1	scaffold00259(540955-541394)	1	scaffold00259.g7372(569-1008)
IDDTTU303GN2X4	1	scaffold00259(540968-541241)	1	scaffold00259.g7372(582-855)
IDDTTU303G795U	1	scaffold00259(541118-541161)	1	scaffold00259.g7372(732-775)
IDDTTU303FV1NQ	1	scaffold00259(541121-541188)	1	scaffold00259.g7372(735-802)
IDDTTU303FZZPU	1	scaffold00259(541121-541189)	1	scaffold00259.g7372(735-803)
IDDTTU303FKH11	1	scaffold00259(541115-541394)	1	scaffold00259.g7372(729-1008)
IDDTTU303FNDYR	1	scaffold00259(540979-541206)	1	scaffold00259.g7372(593-820)
IDDTTU303GFT4F	1	scaffold00259(540968-541156)	1	scaffold00259.g7372(582-770)
IDDTTU303HE32W	1	scaffold00259(540968-541202)	1	scaffold00259.g7372(582-816)
IDDTTU303F7FTP	1	scaffold00259(541072-541116)	1	scaffold00259.g7372(686-730)
IDDTTU303HBBKY	1	scaffold00259(540968-541238)	1	scaffold00259.g7372(582-852)
IDDTTU303G52RB	1	scaffold00259(541055-541107)	1	scaffold00259.g7372(669-721)
IDDTTU303HDOFZ	1	scaffold00082(346392-346474)	1	scaffold00082.g2960(2034-2116)
IDDTTU303GM9JD	1	scaffold00018(83436-83532)	0	0
IDDTTU303HFP60	1	scaffold00259(540980-541394)	1	scaffold00259.g7372(594-1008)
IDDTTU303F8G4B	1	scaffold00259(540940-541185)	1	scaffold00259.g7372(554-799)
IDDTTU303F9INL	1	scaffold00018(83436-83543)	0	0
IDDTTU303HD5AG	1	scaffold00259(541148-541394)	1	scaffold00259.g7372(762-1008)
IDDTTU303F7VL0	1	scaffold00259(540968-541394)	1	scaffold00259.g7372(582-1008)
IDDTTU303GZ1I3	5	scaffold00259(541076-541302),scaffold00277(34661-34686),scaffold00043(1560016-1560041),scaffold00267(799153-799177),scaffold00096(817959-817983)	2	scaffold00259.g7372(690-916),scaffold00277.g8229(1320-1345)
IDDTTU303HF3HE	1	scaffold00007(455547-455581)	0	0
IDDTTU303GUARR	1	scaffold00018(83436-83519)	0	0
IDDTTU303F9Y46	1	scaffold00259(540956-541394)	1	scaffold00259.g7372(570-1008)
IDDTTU303GLYIR	1	scaffold00259(541112-541190)	1	scaffold00259.g7372(726-804)
IDDTTU303G51I1	1	scaffold00001(28949-28997)	0	0
IDDTTU303G5SCN	1	scaffold00259(540940-541240)	1	scaffold00259.g7372(554-854)
IDDTTU303FUUCP	1	scaffold00245(248170-248207)	1	scaffold00245.g6479(160-197)
IDDTTU303G5M4Z	1	scaffold00259(540948-541394)	1	scaffold00259.g7372(562-1008)
IDDTTU303FSO9Y	1	scaffold00018(83436-83643)	0	0
IDDTTU303FPSV9	1	scaffold00018(83436-83841)	0	0
IDDTTU303HKV1T	1	scaffold00259(541082-541394)	1	scaffold00259.g7372(696-1008)
IDDTTU303G58UL	1	scaffold00259(540968-541240)	1	scaffold00259.g7372(582-854)
IDDTTU303FP748	1	scaffold00259(540968-541102)	1	scaffold00259.g7372(582-716)
IDDTTU303GX2WV	1	scaffold00162(145702-145725)	0	0
IDDTTU303G0LIK	1	scaffold00009(610488-610536)	1	scaffold00009.g547(409-457)
IDDTTU303FRHK1	1	scaffold00259(540968-541242)	1	scaffold00259.g7372(582-856)
IDDTTU303G14AJ	28	scaffold00289(50780-50806),scaffold00354(932722-932747),scaffold00340(22-47),scaffold00330(46542-46567),scaffold00324(123021-123046),scaffold00322(34067-34092),scaffold00318(24-49),scaffold00308(376181-376206),scaffold00277(5-30),scaffold00262(150280-150305),scaffold00259(861966-861991),scaffold00247(1288445-1288470),scaffold00214(7-32),scaffold00185(53-78),scaffold00145(2-27),scaffold00112(18939…	3	scaffold00080.g2505(2108-2133),scaffold00043.g1755(58-83),scaffold00341.g9869(55-78)
IDDTTU303FVZZL	1	scaffold00018(83436-83640)	0	0
IDDTTU303FZ8ZS	1	scaffold00162(145443-145489)	0	0
IDDTTU303GSC3H	1	scaffold00267(1011075-1011168)	1	scaffold00267.g7861(1-77)
IDDTTU303GZJQA	1	scaffold00018(83436-83750)	0	0
IDDTTU303HB2DC	1	scaffold00259(540968-541241)	1	scaffold00259.g7372(582-855)
IDDTTU303F95LH	1	scaffold00018(83436-83841)	0	0
IDDTTU303GYJ77	1	scaffold00259(540968-541179)	1	scaffold00259.g7372(582-793)
IDDTTU303F4QR3	25	scaffold00354(932716-932750),scaffold00318(105-139),scaffold00277(26-60),scaffold00185(128-162),scaffold00145(5-39),scaffold00090(48610-48644),scaffold00066(5-39),scaffold00050(111-145),scaffold00340(25-57),scaffold00330(46545-46577),scaffold00322(34069-34101),scaffold00308(376177-376209),scaffold00289(50783-50815),scaffold00262(150282-150314),scaffold00259(861968-862000),scaffold00247(1297308-12…	2	scaffold00080.g2505(2106-2136),scaffold00043.g1755(54-83)
IDDTTU303GL4Z3	1	scaffold00214(491517-491589)	1	scaffold00214.g6217(1144-1216)
IDDTTU303HE3UZ	1	scaffold00259(540973-541394)	2	scaffold00259.g7372(587-1008),scaffold00267.g7684(479-515)
IDDTTU303G79M4	1	scaffold00259(540968-541239)	1	scaffold00259.g7372(582-853)
IDDTTU303GH47I	3	scaffold00341(20763-20820),scaffold00267(300510-300567),scaffold00127(593228-593285)	1	scaffold00341.g9708(1525-1583)
IDDTTU303HF7D0	1	scaffold00018(83436-83841)	0	0
IDDTTU303F0F5L	1	scaffold00259(540968-541227)	1	scaffold00259.g7372(582-841)
IDDTTU303F4WGN	1	scaffold00162(145702-145725)	0	0
IDDTTU303GV4IN	1	scaffold00259(540956-541394)	1	scaffold00259.g7372(570-1008)
IDDTTU303GHP5B	1	scaffold00259(540968-541239)	1	scaffold00259.g7372(582-853)
IDDTTU303F2KOE	1	scaffold00259(540954-541394)	1	scaffold00259.g7372(568-1008)
IDDTTU303G6MCW	1	scaffold00259(541009-541394)	1	scaffold00259.g7372(623-1008)
IDDTTU303FPLO7	1	scaffold00259(540968-541155)	1	scaffold00259.g7372(582-769)
IDDTTU303GQ4DC	1	scaffold00259(541019-541118)	1	scaffold00259.g7372(633-732)
IDDTTU303GX31F	1	scaffold00043(320796-321006)	1	scaffold00043.g1622(89-299)
IDDTTU303GKMH9	1	scaffold00259(540968-541235)	1	scaffold00259.g7372(582-849)
IDDTTU303G0VWE	30	scaffold00354(932716-932744),scaffold00318(111-139),scaffold00284(56729-56757),scaffold00277(32-60),scaffold00247(1288439-1288467),scaffold00185(134-162),scaffold00145(11-39),scaffold00090(48610-48638),scaffold00066(11-39),scaffold00050(117-145),scaffold00340(25-51),scaffold00330(46545-46571),scaffold00324(123018-123044),scaffold00322(34069-34095),scaffold00308(376177-376203),scaffold00289(50783-…	3	scaffold00080.g2505(2110-2136),scaffold00043.g1755(54-80),scaffold00009.g868(185-209)
IDDTTU303FKP7Z	1	scaffold00259(540987-541117)	1	scaffold00259.g7372(601-731)
IDDTTU303GAIUX	1	scaffold00259(540968-541235)	1	scaffold00259.g7372(582-849)
IDDTTU303HF1VC	1	scaffold00259(540965-541394)	1	scaffold00259.g7372(579-1008)
IDDTTU303GJ0HH	1	scaffold00018(83436-83831)	0	0
IDDTTU303HBHIZ	1	scaffold00259(541117-541331)	1	scaffold00259.g7372(731-945)
IDDTTU303GX4ES	1	scaffold00259(540968-541244)	1	scaffold00259.g7372(582-858)
IDDTTU303GZH7P	1	scaffold00259(540972-541394)	1	scaffold00259.g7372(586-1008)
IDDTTU303FKN5C	1	scaffold00162(145487-145543)	0	0
IDDTTU303F1NQ2	1	scaffold00259(540973-541394)	1	scaffold00259.g7372(587-1008)
IDDTTU303F09DK	1	scaffold00259(541077-541394)	1	scaffold00259.g7372(691-1008)
IDDTTU303G5ULN	1	scaffold00259(540968-541226)	1	scaffold00259.g7372(582-840)
IDDTTU303GX4EL	1	scaffold00259(540986-541394)	1	scaffold00259.g7372(600-1008)
IDDTTU303GI7Q3	1	scaffold00259(541116-541188)	1	scaffold00259.g7372(730-802)
IDDTTU303GLVBG	1	scaffold00018(83484-83841)	0	0
IDDTTU303GJ1I9	1	scaffold00259(540968-541059)	1	scaffold00259.g7372(582-673)
IDDTTU303FWOZW	1	scaffold00259(540933-541356)	1	scaffold00259.g7372(547-970)
IDDTTU303G2FSQ	0	0	1	scaffold00259.g7372(499-522)
IDDTTU303HELIO	1	scaffold00259(541348-541394)	1	scaffold00259.g7372(962-1008)
IDDTTU303GQIBC	1	scaffold00259(540968-541231)	1	scaffold00259.g7372(582-845)
IDDTTU303F1BWF	1	scaffold00018(83436-83841)	0	0
IDDTTU303HKJMG	1	scaffold00259(540996-541394)	1	scaffold00259.g7372(610-1008)
IDDTTU303GYDJJ	29	scaffold00289(50780-50809),scaffold00354(932722-932750),scaffold00340(25-53),scaffold00330(46545-46573),scaffold00324(123018-123046),scaffold00322(34067-34095),scaffold00318(27-55),scaffold00308(376181-376209),scaffold00277(2-30),scaffold00262(150280-150308),scaffold00259(861966-861994),scaffold00247(1297312-1297340),scaffold00214(10-38),scaffold00185(56-84),scaffold00145(5-33),scaffold00090(4861…	3	scaffold00080.g2505(2108-2136),scaffold00043.g1755(53-80),scaffold00341.g9869(55-78)
IDDTTU303F90ZT	1	scaffold00259(540973-541394)	1	scaffold00259.g7372(587-1008)
IDDTTU303FXG8L	1	scaffold00162(145477-145512)	0	0
IDDTTU303F9C9Y	1	scaffold00259(541051-541118)	1	scaffold00259.g7372(665-732)
IDDTTU303HBU7K	1	scaffold00259(540979-541394)	1	scaffold00259.g7372(593-1008)
IDDTTU303GWE4H	1	scaffold00259(540976-541011)	1	scaffold00259.g7372(590-625)
IDDTTU303G0GWH	1	scaffold00259(540973-541394)	1	scaffold00259.g7372(587-1008)
IDDTTU303FOX21	1	scaffold00259(540968-541241)	1	scaffold00259.g7372(582-855)
IDDTTU303FPC50	1	scaffold00259(541181-541306)	1	scaffold00259.g7372(795-920)
IDDTTU303F20LK	1	scaffold00259(540968-541242)	1	scaffold00259.g7372(582-856)
IDDTTU303F3V2Q	2	scaffold00084(75474-75511),scaffold00259(53614-53642)	1	scaffold00084.g3185(272-309)
IDDTTU303GAFXB	1	scaffold00259(540980-541394)	1	scaffold00259.g7372(594-1008)
IDDTTU303G23I3	1	scaffold00259(540968-541178)	1	scaffold00259.g7372(582-792)
IDDTTU303HARF8	1	scaffold00259(540968-541187)	1	scaffold00259.g7372(582-801)
IDDTTU303FZEE8	1	scaffold00259(540968-541242)	1	scaffold00259.g7372(582-856)
IDDTTU303FV9HD	1	scaffold00259(540968-541212)	1	scaffold00259.g7372(582-826)
IDDTTU303GVBUM	1	scaffold00259(541330-541394)	1	scaffold00259.g7372(944-1008)
IDDTTU303G0C3K	1	scaffold00162(145491-145556)	0	0
IDDTTU303FWQQ5	1	scaffold00259(540968-541231)	1	scaffold00259.g7372(582-845)
IDDTTU303GOU91	1	scaffold00018(83436-83841)	0	0
IDDTTU303GCJ1A	1	scaffold00214(644660-644711)	1	scaffold00214.g6273(946-997)
IDDTTU303GBK6A	1	scaffold00162(145702-145725)	0	0
IDDTTU303FUBZN	1	scaffold00018(83443-83841)	0	0
IDDTTU303FWSFS	1	scaffold00259(541133-541357)	1	scaffold00259.g7372(747-971)
IDDTTU303GN429	1	scaffold00112(250842-250900)	1	scaffold00112.g4016(236-294)
IDDTTU303GOZFZ	1	scaffold00259(540968-541126)	1	scaffold00259.g7372(582-740)
IDDTTU303GX1S5	1	scaffold00259(540968-541190)	1	scaffold00259.g7372(582-804)
IDDTTU303GH90E	1	scaffold00259(540968-541226)	1	scaffold00259.g7372(582-840)
IDDTTU303G0FOW	1	scaffold00259(540936-541314)	1	scaffold00259.g7372(550-928)
IDDTTU303HI12S	1	scaffold00259(540968-541224)	1	scaffold00259.g7372(582-838)
IDDTTU303HAU8W	1	scaffold00259(541177-541361)	1	scaffold00259.g7372(791-975)
IDDTTU303F8CGJ	1	scaffold00259(540973-541394)	1	scaffold00259.g7372(587-1008)
IDDTTU303GZ6BF	1	scaffold00252(523145-523555)	0	0
IDDTTU303FVHR2	1	scaffold00259(540989-541394)	1	scaffold00259.g7372(603-1008)
IDDTTU303FQ6E5	1	scaffold00259(540968-541242)	1	scaffold00259.g7372(582-856)
IDDTTU303GP1K6	1	scaffold00259(540968-541242)	1	scaffold00259.g7372(582-856)
IDDTTU303HBKPM	1	scaffold00259(540973-541394)	1	scaffold00259.g7372(587-1008)
IDDTTU303GQB7Q	1	scaffold00259(540989-541394)	1	scaffold00259.g7372(603-1008)
IDDTTU303G07TK	1	scaffold00018(83436-83532)	0	0
IDDTTU303HGL5P	1	scaffold00259(540956-541394)	1	scaffold00259.g7372(570-1008)
IDDTTU303GZ8UI	1	scaffold00259(540973-541394)	1	scaffold00259.g7372(587-1008)
IDDTTU303FKXZL	30	scaffold00354(932716-932744),scaffold00318(111-139),scaffold00284(56729-56757),scaffold00277(32-60),scaffold00247(1288439-1288467),scaffold00185(134-162),scaffold00145(11-39),scaffold00090(48610-48638),scaffold00066(11-39),scaffold00050(117-145),scaffold00340(25-51),scaffold00330(46545-46571),scaffold00324(123018-123044),scaffold00322(34069-34095),scaffold00308(376177-376203),scaffold00289(50783-…	3	scaffold00080.g2505(2110-2136),scaffold00043.g1755(54-80),scaffold00009.g868(185-209)
IDDTTU303GNGK1	1	scaffold00113(91382-91438)	1	scaffold00113.g4119(223-279)
IDDTTU303GIE3Q	1	scaffold00162(145702-145725)	0	0
IDDTTU303F2DL5	1	scaffold00182(83466-83595)	0	0
IDDTTU303G1LGB	1	scaffold00096(576037-576081)	0	0
IDDTTU303HD510	1	scaffold00259(540973-541394)	1	scaffold00259.g7372(587-1008)
IDDTTU303GQ2G3	1	scaffold00259(540968-541247)	1	scaffold00259.g7372(582-861)
IDDTTU303FVLST	1	scaffold00259(540968-541242)	1	scaffold00259.g7372(582-856)
IDDTTU303F02BQ	1	scaffold00354(258754-258906)	1	scaffold00354.g10063(128-280)
IDDTTU303F6ACG	1	scaffold00259(540968-541239)	1	scaffold00259.g7372(582-853)
IDDTTU303F6L0X	1	scaffold00259(540969-541394)	1	scaffold00259.g7372(583-1008)
IDDTTU303F31YS	1	scaffold00259(541001-541392)	1	scaffold00259.g7372(615-1006)
IDDTTU303HID2T	1	scaffold00259(540968-541240)	1	scaffold00259.g7372(582-854)
IDDTTU303GXNOX	1	scaffold00259(540973-541394)	1	scaffold00259.g7372(587-1008)
IDDTTU303GFG5Y	1	scaffold00259(540957-541394)	1	scaffold00259.g7372(571-1008)
IDDTTU303GIBE1	1	scaffold00259(540968-541187)	1	scaffold00259.g7372(582-801)
IDDTTU303HBAI7	2	scaffold00104(371741-371832),scaffold00007(866898-866967)	2	scaffold00104.g3900(2211-2295),scaffold00007.g313(502-537)
IDDTTU303G2D05	1	scaffold00259(541059-541120)	1	scaffold00259.g7372(673-734)
IDDTTU303GU35Q	1	scaffold00018(83616-83841)	0	0
IDDTTU303GX2JH	1	scaffold00259(540968-541230)	1	scaffold00259.g7372(582-844)
IDDTTU303F0Y56	1	scaffold00018(83436-83841)	0	0
IDDTTU303G8KJU	1	scaffold00259(540973-541394)	1	scaffold00259.g7372(587-1008)
IDDTTU303F81GQ	1	scaffold00259(540968-541204)	1	scaffold00259.g7372(582-818)
IDDTTU303GN19A	1	scaffold00259(540987-541394)	1	scaffold00259.g7372(601-1008)
IDDTTU303GNWH9	1	scaffold00259(540968-541231)	1	scaffold00259.g7372(582-845)
IDDTTU303G0QGV	1	scaffold00259(541007-541394)	1	scaffold00259.g7372(621-1008)
IDDTTU303G33V5	1	scaffold00007(455380-455433)	0	0
IDDTTU303F0VIX	1	scaffold00259(540931-541383)	1	scaffold00259.g7372(545-997)
IDDTTU303FXQMA	1	scaffold00259(540968-541247)	1	scaffold00259.g7372(582-861)
IDDTTU303HINLF	1	scaffold00007(455559-455581)	0	0
IDDTTU303F71O1	1	scaffold00259(540948-541394)	1	scaffold00259.g7372(562-1008)
IDDTTU303HCBSA	1	scaffold00259(541064-541120)	1	scaffold00259.g7372(678-734)
IDDTTU303HF80A	1	scaffold00259(541068-541116)	1	scaffold00259.g7372(682-730)
IDDTTU303GJFSN	1	scaffold00259(540955-541394)	1	scaffold00259.g7372(569-1008)
IDDTTU303FY3GU	1	scaffold00259(540968-541126)	1	scaffold00259.g7372(582-740)
IDDTTU303GCQD6	1	scaffold00259(540973-541394)	1	scaffold00259.g7372(587-1008)
IDDTTU303GYCEK	1	scaffold00259(48413-48481)	1	scaffold00259.g7225(1652-1720)
IDDTTU303FOU8T	1	scaffold00259(540912-541295)	1	scaffold00259.g7372(526-909)
IDDTTU303GAA5E	1	scaffold00259(540881-541241)	1	scaffold00259.g7372(495-855)
IDDTTU303F5XDC	1	scaffold00259(540968-541241)	1	scaffold00259.g7372(582-855)
IDDTTU303GVQKL	1	scaffold00259(540969-541204)	1	scaffold00259.g7372(583-818)
IDDTTU303F5Z51	1	scaffold00259(540968-541241)	1	scaffold00259.g7372(582-855)
IDDTTU303FNL1T	1	scaffold00259(540968-541225)	1	scaffold00259.g7372(582-839)
IDDTTU303GBP1G	2	scaffold00259(540994-541394),scaffold00267(498844-498881)	2	scaffold00259.g7372(608-1008),scaffold00267.g7684(478-515)
IDDTTU303GCS7J	1	scaffold00259(540968-541190)	1	scaffold00259.g7372(582-804)
IDDTTU303GG2J1	1	scaffold00259(540960-541394)	1	scaffold00259.g7372(574-1008)
IDDTTU303F0O13	1	scaffold00082(56037-56075)	1	scaffold00082.g2850(1475-1513)
IDDTTU303G7C29	1	scaffold00018(83436-83841)	0	0
IDDTTU303F2OSS	2	scaffold00262(150279-150302),scaffold00247(1288482-1288505)	0	0
IDDTTU303GDQ20	1	scaffold00259(540989-541394)	1	scaffold00259.g7372(603-1008)
IDDTTU303HCQSS	1	scaffold00259(540973-541394)	1	scaffold00259.g7372(587-1008)
IDDTTU303GQMB4	1	scaffold00007(191870-191899)	1	scaffold00007.g69(2791-2820)
IDDTTU303GNJJL	1	scaffold00162(145702-145725)	0	0
IDDTTU303GI0DM	1	scaffold00259(541001-541394)	1	scaffold00259.g7372(615-1008)
IDDTTU303F6K8V	1	scaffold00018(83436-83841)	0	0
IDDTTU303GTCPV	1	scaffold00259(540968-541242)	1	scaffold00259.g7372(582-856)
IDDTTU303G4H1O	1	scaffold00259(540968-541104)	1	scaffold00259.g7372(582-718)
IDDTTU303GYFUM	1	scaffold00259(541117-541172)	1	scaffold00259.g7372(731-786)
IDDTTU303FQ18R	1	scaffold00259(540968-541240)	1	scaffold00259.g7372(582-854)
IDDTTU303GBMNL	1	scaffold00259(540973-541394)	1	scaffold00259.g7372(587-1008)
IDDTTU303F2YCF	1	scaffold00259(540950-541200)	1	scaffold00259.g7372(564-814)
IDDTTU303F2JA2	1	scaffold00259(541366-541394)	1	scaffold00259.g7372(980-1008)
IDDTTU303GEFWC	1	scaffold00259(540968-541207)	1	scaffold00259.g7372(582-821)
IDDTTU303GWODN	1	scaffold00259(540968-541231)	1	scaffold00259.g7372(582-845)
IDDTTU303F0F06	1	scaffold00259(540968-541139)	1	scaffold00259.g7372(582-753)
IDDTTU303GL4XX	1	scaffold00259(541129-541284)	1	scaffold00259.g7372(743-898)
IDDTTU303FMQ81	1	scaffold00271(236750-236869)	1	scaffold00271.g7979(953-1072)
IDDTTU303GDO2I	1	scaffold00259(540973-541394)	1	scaffold00259.g7372(587-1008)
IDDTTU303GVKFD	1	scaffold00259(540984-541394)	2	scaffold00259.g7372(598-1008),scaffold00267.g7684(479-515)
IDDTTU303GMB2X	1	scaffold00018(83436-83841)	0	0
IDDTTU303FXQ36	1	scaffold00259(540955-541394)	1	scaffold00259.g7372(569-1008)
IDDTTU303F7CBO	1	scaffold00259(540962-541394)	1	scaffold00259.g7372(576-1008)
IDDTTU303GIUHL	1	scaffold00026(298169-298211)	1	scaffold00026.g1094(1584-1626)
IDDTTU303GWDZG	1	scaffold00259(540956-541394)	1	scaffold00259.g7372(570-1008)
IDDTTU303GG6NO	1	scaffold00007(455559-455581)	0	0
IDDTTU303HKSV8	1	scaffold00259(541112-541380)	1	scaffold00259.g7372(726-994)
IDDTTU303HHEX2	1	scaffold00007(455380-455429)	0	0
IDDTTU303GZZJW	1	scaffold00259(540990-541394)	1	scaffold00259.g7372(604-1008)
IDDTTU303GGRM0	1	scaffold00259(541054-541394)	1	scaffold00259.g7372(668-1008)
IDDTTU303G3M8Q	1	scaffold00259(541351-541394)	1	scaffold00259.g7372(965-1008)
IDDTTU303FVXNT	1	scaffold00018(83436-83831)	0	0
IDDTTU303HKL9I	1	scaffold00018(83436-83841)	0	0
IDDTTU303HFXER	1	scaffold00259(540973-541394)	1	scaffold00259.g7372(587-1008)
IDDTTU303GIVWS	1	scaffold00259(540962-541241)	1	scaffold00259.g7372(576-855)
IDDTTU303FKXHU	1	scaffold00259(540968-541231)	1	scaffold00259.g7372(582-845)
IDDTTU303GR99A	1	scaffold00259(540956-541355)	1	scaffold00259.g7372(570-969)
IDDTTU303F183X	2	scaffold00190(16909-16963),scaffold00271(872139-872189)	2	scaffold00190.g6006(2179-2233),scaffold00271.g8199(740-790)
IDDTTU303F49A2	1	scaffold00009(802132-802238)	1	scaffold00009.g627(485-509)
IDDTTU303GFCUG	1	scaffold00295(487102-487172)	0	0
IDDTTU303FTUM1	1	scaffold00259(540968-541226)	1	scaffold00259.g7372(582-840)
IDDTTU303GD7LP	1	scaffold00026(298169-298210)	1	scaffold00026.g1094(1585-1626)
IDDTTU303G68JQ	1	scaffold00259(540968-541244)	1	scaffold00259.g7372(582-858)
IDDTTU303G26MK	1	scaffold00259(540968-541190)	1	scaffold00259.g7372(582-804)
IDDTTU303FZRI2	1	scaffold00259(540968-541206)	1	scaffold00259.g7372(582-820)
IDDTTU303FO4O2	1	scaffold00259(540940-541177)	1	scaffold00259.g7372(554-791)
IDDTTU303GKOUF	1	scaffold00259(540956-541394)	1	scaffold00259.g7372(570-1008)
IDDTTU303F0ZNG	5	scaffold00330(359944-360000),scaffold00009(975486-975542),scaffold00193(3063-3120),scaffold00104(278303-278357),scaffold00281(957-988)	0	0
IDDTTU303F52HX	1	scaffold00354(258438-258722)	1	scaffold00354.g10063(312-596)
IDDTTU303GUUY0	1	scaffold00018(83436-83841)	0	0
IDDTTU303GAH95	1	scaffold00259(541359-541394)	1	scaffold00259.g7372(973-1008)
IDDTTU303HJK8D	1	scaffold00295(343411-343478)	1	scaffold00295.g8435(1773-1840)
IDDTTU303GPLJS	2	scaffold00026(1437491-1437515),scaffold00354(433487-433509)	2	scaffold00026.g1497(78-102),scaffold00354.g10143(4765-4787)
IDDTTU303F28XU	1	scaffold00018(83436-83532)	0	0
IDDTTU303HB8PL	1	scaffold00259(541112-541186)	1	scaffold00259.g7372(726-800)
IDDTTU303GBGT8	1	scaffold00259(540968-541249)	1	scaffold00259.g7372(582-863)
IDDTTU303F85VG	1	scaffold00259(541335-541394)	1	scaffold00259.g7372(949-1008)
IDDTTU303HJ4VR	1	scaffold00259(541116-541201)	1	scaffold00259.g7372(730-815)
IDDTTU303FO5UG	1	scaffold00259(540968-541193)	1	scaffold00259.g7372(582-807)
IDDTTU303FQE1U	1	scaffold00259(540968-540996)	1	scaffold00259.g7372(582-610)
IDDTTU303FS11V	1	scaffold00259(541086-541392)	1	scaffold00259.g7372(700-1006)
IDDTTU303GAO2Q	1	scaffold00259(540956-541390)	1	scaffold00259.g7372(570-1004)
IDDTTU303HC71T	1	scaffold00259(541023-541394)	1	scaffold00259.g7372(637-1008)
IDDTTU303GI4ZV	2	scaffold00089(1744-1892),scaffold00214(644528-644556)	2	scaffold00089.g3306(778-829),scaffold00214.g6273(814-842)
IDDTTU303HC4EZ	1	scaffold00259(540968-541187)	1	scaffold00259.g7372(582-801)
IDDTTU303GFBQA	1	scaffold00018(83436-83590)	0	0
IDDTTU303G848Z	1	scaffold00018(83437-83841)	0	0
IDDTTU303FS44K	1	scaffold00259(540968-541205)	1	scaffold00259.g7372(582-819)
IDDTTU303F7501	1	scaffold00140(175977-176006)	1	scaffold00140.g4568(345-374)
IDDTTU303F4N0I	1	scaffold00259(541001-541394)	1	scaffold00259.g7372(615-1008)
IDDTTU303GWFUR	1	scaffold00354(504751-504810)	1	scaffold00354.g10159(4377-4436)
IDDTTU303GFYOF	1	scaffold00018(83436-83841)	0	0
IDDTTU303GWFUJ	1	scaffold00185(597247-597334)	1	scaffold00185.g5950(704-791)
IDDTTU303HFXW3	1	scaffold00259(540968-541206)	1	scaffold00259.g7372(582-820)
IDDTTU303G5JXS	1	scaffold00259(540968-541240)	1	scaffold00259.g7372(582-854)
IDDTTU303GDSUX	1	scaffold00259(540941-541291)	1	scaffold00259.g7372(555-905)
IDDTTU303FZEGX	1	scaffold00259(540968-541242)	1	scaffold00259.g7372(582-856)
IDDTTU303FSOGJ	1	scaffold00259(540968-541240)	1	scaffold00259.g7372(582-854)
IDDTTU303GV298	1	scaffold00259(540955-541394)	1	scaffold00259.g7372(569-1008)
IDDTTU303GWR1P	1	scaffold00259(540992-541394)	2	scaffold00259.g7372(606-1008),scaffold00267.g7684(479-515)
IDDTTU303FKTLC	1	scaffold00259(540968-541040)	1	scaffold00259.g7372(582-654)
IDDTTU303F7E18	1	scaffold00018(83436-83742)	0	0
IDDTTU303G63BT	1	scaffold00259(540968-541231)	1	scaffold00259.g7372(582-845)
IDDTTU303F9VXS	1	scaffold00259(541059-541117)	1	scaffold00259.g7372(673-731)
IDDTTU303GA95D	1	scaffold00007(455559-455581)	0	0
IDDTTU303GA6ZC	1	scaffold00007(455543-455581)	0	0
IDDTTU303F9VXW	1	scaffold00007(455544-455581)	0	0
IDDTTU303F4V2O	1	scaffold00259(541186-541270)	1	scaffold00259.g7372(800-884)
IDDTTU303F46AQ	1	scaffold00259(540968-541242)	1	scaffold00259.g7372(582-856)
IDDTTU303GHOM2	0	0	1	scaffold00259.g7372(987-1008)
IDDTTU303F08ZC	1	scaffold00259(540968-541241)	1	scaffold00259.g7372(582-855)
IDDTTU303GPN31	1	scaffold00259(541048-541113)	1	scaffold00259.g7372(662-727)
IDDTTU303F1KDJ	1	scaffold00259(540968-541205)	1	scaffold00259.g7372(582-819)
IDDTTU303FZLDJ	29	scaffold00354(932722-932752),scaffold00340(23-53),scaffold00330(46543-46573),scaffold00322(34067-34097),scaffold00318(25-55),scaffold00308(376181-376211),scaffold00289(50781-50811),scaffold00277(6-36),scaffold00262(150280-150310),scaffold00259(861966-861996),scaffold00247(1297312-1297342),scaffold00214(8-38),scaffold00185(54-84),scaffold00145(3-33),scaffold00090(48616-48646),scaffold00084(337482-…	2	scaffold00080.g2505(2108-2138),scaffold00043.g1755(53-82)
IDDTTU303GM4O8	1	scaffold00259(540989-541394)	1	scaffold00259.g7372(603-1008)
IDDTTU303F9GAK	1	scaffold00007(455559-455581)	0	0
IDDTTU303G8QE5	1	scaffold00259(540968-541241)	1	scaffold00259.g7372(582-855)
IDDTTU303GRFT7	1	scaffold00259(540956-541394)	1	scaffold00259.g7372(570-1008)
IDDTTU303GIE5L	1	scaffold00259(541121-541180)	1	scaffold00259.g7372(735-794)
IDDTTU303GYQ7M	1	scaffold00259(540962-541394)	1	scaffold00259.g7372(576-1008)
IDDTTU303FYU0B	1	scaffold00259(540968-541133)	1	scaffold00259.g7372(582-747)
IDDTTU303FMKRL	1	scaffold00259(541007-541394)	1	scaffold00259.g7372(621-1008)
IDDTTU303GE65K	1	scaffold00259(540973-541394)	1	scaffold00259.g7372(587-1008)
IDDTTU303G2AU1	1	scaffold00259(540968-541241)	1	scaffold00259.g7372(582-855)
IDDTTU303GHL21	1	scaffold00259(540962-541394)	1	scaffold00259.g7372(576-1008)
IDDTTU303GZD08	1	scaffold00259(541057-541394)	1	scaffold00259.g7372(671-1008)
IDDTTU303HBFCY	1	scaffold00259(540973-541394)	1	scaffold00259.g7372(587-1008)
IDDTTU303GXN44	1	scaffold00259(540946-541280)	1	scaffold00259.g7372(560-894)
IDDTTU303GCXOT	1	scaffold00259(540968-541190)	1	scaffold00259.g7372(582-804)
IDDTTU303G53XX	1	scaffold00259(540973-541394)	1	scaffold00259.g7372(587-1008)
IDDTTU303GVMEP	1	scaffold00259(540968-541227)	1	scaffold00259.g7372(582-841)
IDDTTU303GR4S6	1	scaffold00259(540968-541241)	1	scaffold00259.g7372(582-855)
IDDTTU303GCKAC	1	scaffold00259(541356-541394)	1	scaffold00259.g7372(970-1008)
IDDTTU303F00ZO	1	scaffold00295(487102-487340)	1	scaffold00295.g8494(366-396)
IDDTTU303FMPCM	1	scaffold00259(540968-541242)	1	scaffold00259.g7372(582-856)
IDDTTU303G3WT4	1	scaffold00355(255727-255792)	1	scaffold00355.g10385(301-366)
IDDTTU303GT174	1	scaffold00259(540968-541199)	1	scaffold00259.g7372(582-813)
IDDTTU303G85NI	1	scaffold00259(540968-541233)	1	scaffold00259.g7372(582-847)
IDDTTU303F6R81	1	scaffold00259(540969-541240)	1	scaffold00259.g7372(583-854)
IDDTTU303HBT97	1	scaffold00259(540968-541240)	1	scaffold00259.g7372(582-854)
IDDTTU303GDXB7	1	scaffold00259(540954-541394)	1	scaffold00259.g7372(568-1008)
IDDTTU303FPJXO	1	scaffold00007(455535-455581)	0	0
IDDTTU303G8WLS	1	scaffold00259(540968-541187)	1	scaffold00259.g7372(582-801)
IDDTTU303GCGEO	1	scaffold00018(83436-83750)	0	0
IDDTTU303G6N10	1	scaffold00259(540973-541394)	1	scaffold00259.g7372(587-1008)
IDDTTU303GL8JT	1	scaffold00018(83436-83841)	0	0
IDDTTU303F2MB1	1	scaffold00259(540968-541231)	1	scaffold00259.g7372(582-845)
IDDTTU303FU47F	1	scaffold00259(540968-541242)	1	scaffold00259.g7372(582-856)
IDDTTU303FREQY	1	scaffold00259(541351-541394)	1	scaffold00259.g7372(965-1008)
IDDTTU303HFZ5W	1	scaffold00043(320972-321006)	1	scaffold00043.g1622(265-299)
IDDTTU303FQPQO	1	scaffold00259(541121-541314)	1	scaffold00259.g7372(735-928)
IDDTTU303F3EDF	1	scaffold00162(145483-145508)	0	0
IDDTTU303FPTGH	1	scaffold00162(145483-145595)	0	0
IDDTTU303GSJI0	1	scaffold00259(540968-541240)	1	scaffold00259.g7372(582-854)
IDDTTU303G4FS7	1	scaffold00259(541362-541394)	1	scaffold00259.g7372(976-1008)
IDDTTU303G4350	1	scaffold00259(540950-541315)	1	scaffold00259.g7372(564-929)
IDDTTU303F8MPW	1	scaffold00259(540955-541394)	1	scaffold00259.g7372(569-1008)
IDDTTU303FKH5B	1	scaffold00259(541238-541328)	1	scaffold00259.g7372(852-942)
IDDTTU303G8FUC	1	scaffold00259(540968-541235)	1	scaffold00259.g7372(582-849)
IDDTTU303F1035	1	scaffold00259(540968-541230)	1	scaffold00259.g7372(582-844)
IDDTTU303FLC8R	1	scaffold00188(1603-1652)	1	scaffold00188.g5980(583-632)
IDDTTU303HH624	1	scaffold00259(540968-541242)	1	scaffold00259.g7372(582-856)
IDDTTU303GDWRL	1	scaffold00259(540968-541242)	1	scaffold00259.g7372(582-856)
IDDTTU303FNL7A	1	scaffold00259(540954-541394)	1	scaffold00259.g7372(568-1008)
IDDTTU303FZTXO	1	scaffold00259(540968-541141)	1	scaffold00259.g7372(582-755)
IDDTTU303GVQIA	1	scaffold00259(540969-541394)	1	scaffold00259.g7372(583-1008)
IDDTTU303GQRI1	1	scaffold00259(541007-541394)	1	scaffold00259.g7372(621-1008)
IDDTTU303GZTWB	1	scaffold00259(541121-541180)	1	scaffold00259.g7372(735-794)
IDDTTU303GAKTM	1	scaffold00259(540968-541235)	1	scaffold00259.g7372(582-849)
IDDTTU303FTX0F	1	scaffold00259(541091-541394)	1	scaffold00259.g7372(705-1008)
IDDTTU303G8YRQ	1	scaffold00018(83436-83763)	0	0
IDDTTU303F23OD	1	scaffold00259(540972-541394)	1	scaffold00259.g7372(586-1008)
IDDTTU303HF391	1	scaffold00259(540997-541394)	1	scaffold00259.g7372(611-1008)
IDDTTU303GGLI8	1	scaffold00259(541004-541118)	1	scaffold00259.g7372(618-732)
IDDTTU303G7T9Z	1	scaffold00259(540986-541394)	2	scaffold00259.g7372(600-1008),scaffold00267.g7684(479-515)
IDDTTU303F6HR5	1	scaffold00009(1065384-1065415)	1	scaffold00009.g724(2260-2291)
IDDTTU303FNEQY	1	scaffold00259(541359-541394)	1	scaffold00259.g7372(973-1008)
IDDTTU303HCXGA	1	scaffold00259(540990-541394)	1	scaffold00259.g7372(604-1008)
IDDTTU303FNHSW	1	scaffold00259(540968-541196)	1	scaffold00259.g7372(582-810)
IDDTTU303FNV7J	1	scaffold00259(541117-541176)	1	scaffold00259.g7372(731-790)
IDDTTU303GM3VW	1	scaffold00259(540960-541242)	1	scaffold00259.g7372(574-856)
IDDTTU303FXZL2	1	scaffold00259(540968-541242)	1	scaffold00259.g7372(582-856)
IDDTTU303FS6IO	1	scaffold00259(541142-541187)	1	scaffold00259.g7372(756-801)
IDDTTU303GQDGL	1	scaffold00018(83683-83841)	0	0
IDDTTU303GI0ZJ	1	scaffold00001(28949-28990)	0	0
IDDTTU303GHN3B	1	scaffold00007(455544-455581)	0	0
IDDTTU303GHPFM	1	scaffold00355(255727-255777)	1	scaffold00355.g10385(316-366)
IDDTTU303GO4LD	1	scaffold00330(1153940-1153967)	1	scaffold00330.g9586(1043-1070)
IDDTTU303F8PQP	1	scaffold00259(541210-541261)	1	scaffold00259.g7372(824-875)
IDDTTU303GFIHC	1	scaffold00259(540960-541231)	1	scaffold00259.g7372(574-845)
IDDTTU303GHA6F	1	scaffold00018(83436-83689)	0	0
IDDTTU303G1H18	1	scaffold00259(541112-541340)	1	scaffold00259.g7372(726-954)
IDDTTU303F43KE	1	scaffold00341(419604-419666)	1	scaffold00341.g9869(78-140)
IDDTTU303GYQB8	1	scaffold00259(540968-541206)	1	scaffold00259.g7372(582-820)
IDDTTU303F4X3C	1	scaffold00259(540968-541242)	1	scaffold00259.g7372(582-856)
IDDTTU303FXE7K	1	scaffold00259(540968-541240)	1	scaffold00259.g7372(582-854)
IDDTTU303GCM3I	1	scaffold00259(541133-541309)	1	scaffold00259.g7372(747-923)
IDDTTU303G6NGV	1	scaffold00026(298173-298285)	1	scaffold00026.g1094(1510-1622)
IDDTTU303G2WKR	1	scaffold00259(540968-541231)	1	scaffold00259.g7372(582-845)
IDDTTU303HC2J3	1	scaffold00259(540968-541241)	1	scaffold00259.g7372(582-855)
IDDTTU303FOAAX	1	scaffold00259(540973-541394)	1	scaffold00259.g7372(587-1008)
IDDTTU303HGHM2	1	scaffold00259(540968-541241)	1	scaffold00259.g7372(582-855)
IDDTTU303GW2OA	1	scaffold00259(540965-541394)	1	scaffold00259.g7372(579-1008)
IDDTTU303G3RO9	1	scaffold00259(540968-541032)	1	scaffold00259.g7372(582-646)
IDDTTU303G7PJY	1	scaffold00001(28949-28997)	0	0
IDDTTU303G56EU	1	scaffold00259(541054-541394)	1	scaffold00259.g7372(668-1008)
IDDTTU303GLLUV	1	scaffold00259(540968-541242)	1	scaffold00259.g7372(582-856)
IDDTTU303GYHSG	1	scaffold00018(83436-83841)	0	0
IDDTTU303F2Y6P	1	scaffold00259(540960-541394)	1	scaffold00259.g7372(574-1008)
IDDTTU303GKE46	1	scaffold00259(540968-541311)	1	scaffold00259.g7372(582-925)
IDDTTU303FQL20	1	scaffold00259(541112-541240)	1	scaffold00259.g7372(726-854)
IDDTTU303F0CO7	1	scaffold00259(540968-541231)	1	scaffold00259.g7372(582-845)
IDDTTU303G6NG7	1	scaffold00259(541053-541331)	1	scaffold00259.g7372(667-945)
IDDTTU303G6NG7	1	scaffold00259(541053-541331)	1	scaffold00259.g7372(667-945)
IDDTTU303G6NG7	1	scaffold00259(541053-541331)	1	scaffold00259.g7372(667-945)
IDDTTU303FLFMO	1	scaffold00259(540972-541387)	1	scaffold00259.g7372(586-1001)
IDDTTU303G04YV	1	scaffold00259(540976-541200)	1	scaffold00259.g7372(590-814)
IDDTTU303F83FN	1	scaffold00259(540940-541138)	1	scaffold00259.g7372(554-752)
IDDTTU303GJFIY	1	scaffold00259(540973-541394)	1	scaffold00259.g7372(587-1008)
IDDTTU303HCMLL	1	scaffold00259(540968-541235)	1	scaffold00259.g7372(582-849)
IDDTTU303GHLBN	1	scaffold00259(540968-541231)	1	scaffold00259.g7372(582-845)
IDDTTU303GU2NF	1	scaffold00259(540968-541242)	1	scaffold00259.g7372(582-856)
IDDTTU303HFALP	1	scaffold00259(540968-541244)	1	scaffold00259.g7372(582-858)
IDDTTU303GYH9V	1	scaffold00259(540968-541241)	1	scaffold00259.g7372(582-855)
IDDTTU303GGSCK	1	scaffold00259(540925-541380)	1	scaffold00259.g7372(539-994)
IDDTTU303HDQ1J	1	scaffold00259(540968-541184)	1	scaffold00259.g7372(582-798)
IDDTTU303HETM9	1	scaffold00354(557604-557652)	1	scaffold00354.g10180(413-461)
IDDTTU303HIBZ5	1	scaffold00259(540968-541187)	1	scaffold00259.g7372(582-801)
IDDTTU303GVUXL	1	scaffold00080(613682-613776)	1	scaffold00080.g2693(377-432)
IDDTTU303G298T	1	scaffold00259(541004-541394)	1	scaffold00259.g7372(618-1008)
IDDTTU303F5RK9	1	scaffold00018(83436-83677)	0	0
IDDTTU303GOWKD	1	scaffold00259(540967-541234)	1	scaffold00259.g7372(581-848)
IDDTTU303G07OH	1	scaffold00259(540960-541394)	1	scaffold00259.g7372(574-1008)
IDDTTU303GJKL1	1	scaffold00259(541100-541387)	1	scaffold00259.g7372(714-1001)
IDDTTU303HBHMI	1	scaffold00259(540968-541242)	1	scaffold00259.g7372(582-856)
IDDTTU303FVINP	1	scaffold00259(541030-541394)	1	scaffold00259.g7372(644-1008)
IDDTTU303FVPFH	1	scaffold00018(83436-83841)	0	0
IDDTTU303GV1Y3	1	scaffold00259(540968-541241)	1	scaffold00259.g7372(582-855)
IDDTTU303F1HOJ	1	scaffold00082(261360-261426)	0	0
IDDTTU303GIM5F	1	scaffold00259(540955-541394)	1	scaffold00259.g7372(569-1008)
IDDTTU303F872C	1	scaffold00259(540955-541394)	1	scaffold00259.g7372(569-1008)
IDDTTU303GRY4Q	1	scaffold00259(541027-541118)	1	scaffold00259.g7372(641-732)
IDDTTU303F3CGV	1	scaffold00162(145438-145474)	0	0
IDDTTU303HAZGI	1	scaffold00259(540956-541394)	1	scaffold00259.g7372(570-1008)
IDDTTU303GVHFJ	1	scaffold00259(540986-541394)	1	scaffold00259.g7372(600-1008)
IDDTTU303GBETL	1	scaffold00259(540968-541244)	1	scaffold00259.g7372(582-858)
IDDTTU303HD8Z9	1	scaffold00259(540960-541211)	1	scaffold00259.g7372(574-825)
IDDTTU303GC6TH	1	scaffold00162(145702-145725)	0	0
IDDTTU303HHJN5	1	scaffold00007(455425-455581)	0	0
IDDTTU303G30U9	1	scaffold00095(314629-314686)	0	0
IDDTTU303HLBCX	1	scaffold00162(145702-145725)	0	0
IDDTTU303HE6YG	1	scaffold00355(255766-255953)	1	scaffold00355.g10385(140-327)
IDDTTU303FMNFN	1	scaffold00259(540968-541179)	1	scaffold00259.g7372(582-793)
IDDTTU303F7696	1	scaffold00026(727616-727728)	1	scaffold00026.g1255(1918-2030)
IDDTTU303G2WM8	1	scaffold00259(540968-541230)	1	scaffold00259.g7372(582-844)
IDDTTU303GRX0Q	1	scaffold00259(540968-541235)	1	scaffold00259.g7372(582-849)
IDDTTU303GK5XK	1	scaffold00259(541352-541394)	1	scaffold00259.g7372(966-1008)
IDDTTU303GBG2G	1	scaffold00140(413802-413866)	1	scaffold00140.g4667(433-497)
IDDTTU303GIS7T	1	scaffold00259(540989-541394)	1	scaffold00259.g7372(603-1008)
IDDTTU303GUW2D	1	scaffold00259(540968-541240)	1	scaffold00259.g7372(582-854)
IDDTTU303GTRWE	1	scaffold00259(540973-541394)	1	scaffold00259.g7372(587-1008)
IDDTTU303FYMP8	1	scaffold00259(540968-541241)	1	scaffold00259.g7372(582-855)
IDDTTU303G5WVU	1	scaffold00259(540968-541205)	1	scaffold00259.g7372(582-819)
IDDTTU303HJ27N	1	scaffold00259(540969-541242)	1	scaffold00259.g7372(583-856)
IDDTTU303FPRBG	1	scaffold00259(541035-541230)	1	scaffold00259.g7372(649-844)
IDDTTU303G1VLA	1	scaffold00007(455547-455581)	0	0
IDDTTU303GGEIH	33	scaffold00354(932723-932751),scaffold00340(24-52),scaffold00330(46544-46572),scaffold00324(123017-123045),scaffold00322(34068-34096),scaffold00318(26-54),scaffold00308(376182-376210),scaffold00289(50782-50810),scaffold00277(1-29),scaffold00262(150281-150309),scaffold00259(861967-861995),scaffold00247(1297307-1297335),scaffold00214(9-37),scaffold00185(55-83),scaffold00145(4-32),scaffold00090(48617…	4	scaffold00080.g2505(2109-2137),scaffold00043.g1755(53-81),scaffold00341.g9869(56-78),scaffold00009.g868(187-209)
IDDTTU303G6D4X	1	scaffold00259(541159-541310)	1	scaffold00259.g7372(773-924)
IDDTTU303FUE0U	1	scaffold00001(28949-28993)	0	0
IDDTTU303G0XFH	1	scaffold00018(83436-83839)	0	0
IDDTTU303F8GWJ	1	scaffold00259(540954-541394)	1	scaffold00259.g7372(568-1008)
IDDTTU303F4OVT	1	scaffold00247(400790-400821)	1	scaffold00247.g6672(659-690)
IDDTTU303F1PGM	1	scaffold00018(83436-83841)	0	0
IDDTTU303GOKO6	1	scaffold00259(540940-541241)	1	scaffold00259.g7372(554-855)
IDDTTU303FYVBZ	1	scaffold00259(540940-541226)	1	scaffold00259.g7372(554-840)
IDDTTU303GLSSY	1	scaffold00162(145702-145725)	0	0
IDDTTU303FOCD4	1	scaffold00185(370431-370682)	1	scaffold00185.g5875(717-968)
IDDTTU303HBKT8	1	scaffold00026(298169-298209)	1	scaffold00026.g1094(1586-1626)
IDDTTU303FOCD8	1	scaffold00259(540912-541087)	2	scaffold00259.g7372(526-701),scaffold00330.g9257(1536-1559)
IDDTTU303F5ZC5	1	scaffold00162(145702-145725)	0	0
IDDTTU303FVVEB	1	scaffold00355(255727-256116)	1	scaffold00355.g10385(55-366)
IDDTTU303GOEW8	1	scaffold00259(541143-541309)	1	scaffold00259.g7372(757-923)
IDDTTU303F4XCH	1	scaffold00259(540975-541394)	1	scaffold00259.g7372(589-1008)
IDDTTU303FTO0Z	1	scaffold00259(541117-541318)	1	scaffold00259.g7372(731-932)
IDDTTU303GQH97	1	scaffold00259(540952-541330)	1	scaffold00259.g7372(566-944)
IDDTTU303GXVT5	1	scaffold00162(145702-145725)	0	0
IDDTTU303GV0LQ	1	scaffold00007(455559-455581)	0	0
IDDTTU303GJ818	1	scaffold00259(540989-541394)	1	scaffold00259.g7372(603-1008)
IDDTTU303G460T	1	scaffold00259(541007-541394)	1	scaffold00259.g7372(621-1008)
IDDTTU303G1HGQ	1	scaffold00259(540881-541235)	1	scaffold00259.g7372(495-849)
IDDTTU303GE2NK	1	scaffold00259(540955-541394)	1	scaffold00259.g7372(569-1008)
IDDTTU303FPWM5	1	scaffold00259(541258-541394)	1	scaffold00259.g7372(872-1008)
IDDTTU303GADNN	1	scaffold00259(540972-541394)	1	scaffold00259.g7372(586-1008)
IDDTTU303G1TQ1	1	scaffold00259(540968-541091)	1	scaffold00259.g7372(582-705)
IDDTTU303F685Y	1	scaffold00259(541351-541394)	1	scaffold00259.g7372(965-1008)
IDDTTU303GIE7V	1	scaffold00259(540968-541230)	1	scaffold00259.g7372(582-844)
IDDTTU303HBKTB	1	scaffold00026(298344-298433)	1	scaffold00026.g1094(1362-1451)
IDDTTU303F4CBA	1	scaffold00259(540956-541394)	1	scaffold00259.g7372(570-1008)
IDDTTU303GGHM0	1	scaffold00162(145702-145725)	0	0
IDDTTU303GLZBH	1	scaffold00259(540968-541240)	1	scaffold00259.g7372(582-854)
IDDTTU303FOLDN	1	scaffold00259(540979-541394)	1	scaffold00259.g7372(593-1008)
IDDTTU303GC9LF	1	scaffold00259(540968-541242)	1	scaffold00259.g7372(582-856)
IDDTTU303GD5BE	1	scaffold00043(1107920-1107973)	0	0
IDDTTU303GIIDJ	1	scaffold00084(337475-337498)	0	0
IDDTTU303FKY3T	1	scaffold00259(541027-541116)	1	scaffold00259.g7372(641-730)
IDDTTU303F1TIB	1	scaffold00259(540955-541394)	1	scaffold00259.g7372(569-1008)
IDDTTU303GSL93	1	scaffold00214(14866-14903)	1	scaffold00214.g6070(1845-1882)
IDDTTU303GXNKQ	1	scaffold00259(540968-541240)	1	scaffold00259.g7372(582-854)
IDDTTU303GYSO9	1	scaffold00259(540973-541394)	1	scaffold00259.g7372(587-1008)
IDDTTU303F732W	1	scaffold00259(540972-541394)	2	scaffold00259.g7372(586-1008),scaffold00140.g4628(470-506)
IDDTTU303FWTU0	30	scaffold00354(932716-932744),scaffold00318(111-139),scaffold00284(56729-56757),scaffold00277(32-60),scaffold00247(1288439-1288467),scaffold00185(134-162),scaffold00145(11-39),scaffold00090(48610-48638),scaffold00066(11-39),scaffold00050(117-145),scaffold00340(25-51),scaffold00330(46545-46571),scaffold00324(123018-123044),scaffold00322(34069-34095),scaffold00308(376177-376203),scaffold00289(50783-…	3	scaffold00080.g2505(2110-2136),scaffold00043.g1755(54-80),scaffold00009.g868(185-209)
IDDTTU303FSRWA	1	scaffold00259(540968-541230)	1	scaffold00259.g7372(582-844)
IDDTTU303FSKAX	1	scaffold00259(540955-541394)	1	scaffold00259.g7372(569-1008)
IDDTTU303G1LC2	1	scaffold00259(540968-541233)	1	scaffold00259.g7372(582-847)
IDDTTU303GN3UY	1	scaffold00259(540973-541394)	1	scaffold00259.g7372(587-1008)
IDDTTU303GDFZR	1	scaffold00259(540962-541394)	1	scaffold00259.g7372(576-1008)
IDDTTU303FVFXH	1	scaffold00259(540968-541239)	1	scaffold00259.g7372(582-853)
IDDTTU303GXZO9	1	scaffold00259(540968-541242)	1	scaffold00259.g7372(582-856)
IDDTTU303GTOHL	1	scaffold00162(145702-145725)	0	0
IDDTTU303GPT39	1	scaffold00259(541007-541392)	1	scaffold00259.g7372(621-1006)
IDDTTU303GEZDM	1	scaffold00018(83436-83841)	0	0
IDDTTU303GB4WG	1	scaffold00259(541112-541140)	1	scaffold00259.g7372(726-754)
IDDTTU303G5JGR	1	scaffold00259(540987-541187)	1	scaffold00259.g7372(601-801)
IDDTTU303FXQA8	1	scaffold00259(540956-541394)	1	scaffold00259.g7372(570-1008)
IDDTTU303GW7VA	1	scaffold00259(540955-541394)	1	scaffold00259.g7372(569-1008)
IDDTTU303FWNKB	1	scaffold00259(540968-541244)	1	scaffold00259.g7372(582-858)
IDDTTU303F6D9O	1	scaffold00162(145702-145725)	0	0
IDDTTU303HHGOG	1	scaffold00259(540968-541164)	1	scaffold00259.g7372(582-778)
IDDTTU303F0VMC	1	scaffold00026(740288-740322)	1	scaffold00026.g1258(4725-4759)
IDDTTU303GFHQV	1	scaffold00259(540968-541240)	1	scaffold00259.g7372(582-854)
IDDTTU303G44VS	1	scaffold00259(540949-541394)	1	scaffold00259.g7372(563-1008)
IDDTTU303GBKWW	1	scaffold00018(83436-83778)	0	0
IDDTTU303G9QV5	1	scaffold00018(83436-83841)	0	0
IDDTTU303F7SDG	1	scaffold00018(83729-83841)	0	0
IDDTTU303GSF3A	1	scaffold00259(540965-541372)	1	scaffold00259.g7372(579-986)
IDDTTU303GFWPG	1	scaffold00259(540973-541394)	1	scaffold00259.g7372(587-1008)
IDDTTU303G84FV	1	scaffold00018(83436-83759)	0	0
IDDTTU303HLEUZ	1	scaffold00259(540968-541244)	1	scaffold00259.g7372(582-858)
IDDTTU303FPTAN	1	scaffold00018(83436-83532)	0	0
IDDTTU303G2BN2	1	scaffold00259(540968-541240)	1	scaffold00259.g7372(582-854)
IDDTTU303GFWPV	1	scaffold00259(540968-541241)	1	scaffold00259.g7372(582-855)
IDDTTU303GICMT	1	scaffold00259(541012-541184)	1	scaffold00259.g7372(626-798)
IDDTTU303GY43D	1	scaffold00259(540964-541317)	1	scaffold00259.g7372(578-931)
IDDTTU303GNKHR	1	scaffold00259(540968-541231)	1	scaffold00259.g7372(582-845)
IDDTTU303F806O	1	scaffold00259(540968-541226)	1	scaffold00259.g7372(582-840)
IDDTTU303GSEKN	1	scaffold00259(540973-541394)	1	scaffold00259.g7372(587-1008)
IDDTTU303GYCAA	1	scaffold00145(892658-892698)	1	scaffold00145.g5153(1124-1164)
IDDTTU303HAML3	1	scaffold00259(540973-541394)	1	scaffold00259.g7372(587-1008)
IDDTTU303GWNKQ	1	scaffold00259(540955-541394)	1	scaffold00259.g7372(569-1008)
IDDTTU303G82TT	1	scaffold00259(540960-541165)	1	scaffold00259.g7372(574-779)
IDDTTU303GUKFN	1	scaffold00259(540956-541394)	1	scaffold00259.g7372(570-1008)
IDDTTU303GTYEN	1	scaffold00259(540968-541231)	1	scaffold00259.g7372(582-845)
IDDTTU303GBAUM	1	scaffold00018(83455-83841)	0	0
IDDTTU303HBGB1	1	scaffold00001(62399-62426)	1	IMET1_cbbX_cp(523-550)
IDDTTU303FMHEP	1	scaffold00007(340894-340959)	1	scaffold00007.g126(702-767)
IDDTTU303FM00Y	1	scaffold00259(540968-541239)	1	scaffold00259.g7372(582-853)
IDDTTU303F9TG0	1	scaffold00259(541039-541394)	1	scaffold00259.g7372(653-1008)
IDDTTU303GRYQW	1	scaffold00259(540979-541394)	1	scaffold00259.g7372(593-1008)
IDDTTU303GDQNT	1	scaffold00259(540973-541394)	1	scaffold00259.g7372(587-1008)
IDDTTU303FRR8S	1	scaffold00259(540968-541235)	1	scaffold00259.g7372(582-849)
IDDTTU303GZLAP	19	scaffold00341(419495-419666),scaffold00354(932800-932828),scaffold00340(19-47),scaffold00330(1441088-1441116),scaffold00322(34109-34137),scaffold00318(21-49),scaffold00308(376265-376293),scaffold00289(50779-50803),scaffold00262(150340-150368),scaffold00259(862062-862090),scaffold00247(1297354-1297382),scaffold00214(4-32),scaffold00185(50-78),scaffold00112(189390-189414),scaffold00090(48682-48710)…	1	scaffold00341.g9869(2-140)
IDDTTU303GA5PH	1	scaffold00259(541112-541162)	1	scaffold00259.g7372(726-776)
IDDTTU303FNP74	1	scaffold00259(541066-541118)	1	scaffold00259.g7372(680-732)
IDDTTU303F1YRY	1	scaffold00259(540968-541179)	1	scaffold00259.g7372(582-793)
IDDTTU303GKVWB	1	scaffold00259(541101-541191)	1	scaffold00259.g7372(715-805)
IDDTTU303GZLAM	1	scaffold00259(540968-541226)	1	scaffold00259.g7372(582-840)
IDDTTU303GDNC9	1	scaffold00018(83774-83841)	0	0
IDDTTU303GOKHJ	1	scaffold00324(641240-641288)	1	scaffold00324.g9057(21-69)
IDDTTU303GI0X3	1	scaffold00259(540962-541394)	1	scaffold00259.g7372(576-1008)
IDDTTU303HJXZT	1	scaffold00259(541352-541394)	1	scaffold00259.g7372(966-1008)
IDDTTU303GVR4Z	1	scaffold00259(540989-541394)	1	scaffold00259.g7372(603-1008)
IDDTTU303FW2AB	1	scaffold00259(540973-541394)	1	scaffold00259.g7372(587-1008)
IDDTTU303F7YKP	1	scaffold00026(459844-459895)	1	scaffold00026.g1151(2729-2780)
IDDTTU303FTF27	1	scaffold00018(83436-83828)	0	0
IDDTTU303FKYKR	1	scaffold00259(541054-541394)	1	scaffold00259.g7372(668-1008)
IDDTTU303G1CT0	1	scaffold00259(540968-541240)	1	scaffold00259.g7372(582-854)
IDDTTU303GBY30	1	scaffold00259(540968-541226)	1	scaffold00259.g7372(582-840)
IDDTTU303F0YT0	1	scaffold00259(540881-541244)	1	scaffold00259.g7372(495-858)
IDDTTU303GRBIY	1	scaffold00245(318480-318569)	0	0
IDDTTU303GD4OP	1	scaffold00259(540968-541102)	1	scaffold00259.g7372(582-716)
IDDTTU303F7MXN	1	scaffold00018(83436-83841)	0	0
IDDTTU303GLEAC	1	scaffold00043(320974-321006)	1	scaffold00043.g1622(267-299)
IDDTTU303FO0O5	1	scaffold00259(540968-541238)	1	scaffold00259.g7372(582-852)
IDDTTU303FRXXL	1	scaffold00324(444469-444574)	1	scaffold00324.g8990(275-380)
IDDTTU303G19Y2	1	scaffold00259(540968-541220)	1	scaffold00259.g7372(582-834)
IDDTTU303FKUO1	1	scaffold00259(540968-541231)	1	scaffold00259.g7372(582-845)
IDDTTU303HEUKM	1	scaffold00259(540956-541394)	1	scaffold00259.g7372(570-1008)
IDDTTU303F1GIZ	1	scaffold00018(83436-83633)	0	0
IDDTTU303GKE24	1	scaffold00162(145702-145725)	0	0
IDDTTU303F4L1V	1	scaffold00259(540968-541231)	1	scaffold00259.g7372(582-845)
IDDTTU303FRHMJ	1	scaffold00259(540992-541394)	1	scaffold00259.g7372(606-1008)
IDDTTU303GVV5F	1	scaffold00259(540973-541394)	1	scaffold00259.g7372(587-1008)
IDDTTU303FM1LO	1	scaffold00259(540968-541112)	1	scaffold00259.g7372(582-726)
IDDTTU303F8IR2	1	scaffold00259(541004-541394)	1	scaffold00259.g7372(618-1008)
IDDTTU303F72WB	1	scaffold00259(540968-541241)	1	scaffold00259.g7372(582-855)
IDDTTU303HC2HI	1	scaffold00018(83679-83841)	0	0
IDDTTU303FL5GS	1	scaffold00259(540968-541190)	1	scaffold00259.g7372(582-804)
IDDTTU303FKN30	1	scaffold00259(541010-541394)	1	scaffold00259.g7372(624-1008)
IDDTTU303GZHML	1	scaffold00018(83436-83837)	0	0
IDDTTU303F2KIF	1	scaffold00069(442842-442897)	1	scaffold00069.g2382(1133-1188)
IDDTTU303HCU9D	1	scaffold00259(541359-541394)	1	scaffold00259.g7372(973-1008)
IDDTTU303GFCQ7	1	scaffold00259(541171-541306)	1	scaffold00259.g7372(785-920)
IDDTTU303GMT6B	1	scaffold00018(83470-83841)	0	0
IDDTTU303G8ZF6	1	scaffold00259(541146-541185)	1	scaffold00259.g7372(760-799)
IDDTTU303GYJM5	1	scaffold00259(540968-541193)	1	scaffold00259.g7372(582-807)
IDDTTU303FKW6I	1	scaffold00162(145702-145725)	0	0
IDDTTU303GQ1HX	1	scaffold00018(83436-83841)	0	0
IDDTTU303G7EGK	1	scaffold00018(83436-83831)	0	0
IDDTTU303G46WH	1	scaffold00259(540973-541394)	1	scaffold00259.g7372(587-1008)
IDDTTU303HE7K2	1	scaffold00259(540968-541200)	1	scaffold00259.g7372(582-814)
IDDTTU303GXLX7	30	scaffold00354(932716-932744),scaffold00318(111-139),scaffold00284(56729-56757),scaffold00277(32-60),scaffold00247(1288439-1288467),scaffold00185(134-162),scaffold00145(11-39),scaffold00090(48610-48638),scaffold00066(11-39),scaffold00050(117-145),scaffold00340(25-51),scaffold00330(46545-46571),scaffold00324(123018-123044),scaffold00322(34069-34095),scaffold00308(376177-376203),scaffold00289(50783-…	3	scaffold00080.g2505(2110-2136),scaffold00043.g1755(54-80),scaffold00009.g868(185-209)
IDDTTU303F3HGH	1	scaffold00259(540960-541226)	1	scaffold00259.g7372(574-840)
IDDTTU303GENUS	1	scaffold00259(541007-541394)	1	scaffold00259.g7372(621-1008)
IDDTTU303GLNMN	1	scaffold00259(540980-541394)	1	scaffold00259.g7372(594-1008)
IDDTTU303FW8JI	1	scaffold00267(402336-402367)	1	scaffold00267.g7652(596-627)
IDDTTU303GZC61	1	scaffold00127(832362-832450)	1	scaffold00127.g4452(2858-2946)
IDDTTU303FNIR8	1	scaffold00259(541111-541154)	1	scaffold00259.g7372(725-768)
IDDTTU303FXKRK	1	scaffold00259(540968-541190)	1	scaffold00259.g7372(582-804)
IDDTTU303GXQCQ	1	scaffold00259(540968-541135)	1	scaffold00259.g7372(582-749)
IDDTTU303FLLSK	1	scaffold00009(1254991-1255017)	1	scaffold00009.g785(1510-1536)
IDDTTU303FQE5P	1	scaffold00018(83436-83526)	0	0
IDDTTU303GCWBG	1	scaffold00259(540986-541394)	1	scaffold00259.g7372(600-1008)
IDDTTU303FX385	1	scaffold00259(541060-541394)	1	scaffold00259.g7372(674-1008)
IDDTTU303GXDCY	1	scaffold00259(540973-541394)	1	scaffold00259.g7372(587-1008)
IDDTTU303GQ5DC	2	scaffold00182(288032-288076),scaffold00162(145702-145725)	0	0
IDDTTU303HBRFH	1	scaffold00354(482977-483029)	1	scaffold00354.g10153(475-527)
IDDTTU303F85RF	1	scaffold00259(541351-541394)	1	scaffold00259.g7372(965-1008)
IDDTTU303HDZL7	1	scaffold00259(541092-541295)	1	scaffold00259.g7372(706-909)
IDDTTU303HESFB	1	scaffold00259(541001-541394)	1	scaffold00259.g7372(615-1008)
IDDTTU303GNP2L	1	scaffold00026(298169-298199)	1	scaffold00026.g1094(1596-1626)
IDDTTU303FRECQ	1	scaffold00018(83436-83841)	0	0
IDDTTU303HKVQH	1	scaffold00026(298169-298209)	1	scaffold00026.g1094(1586-1626)
IDDTTU303F17D8	1	scaffold00252(295322-295628)	1	scaffold00252.g7124(1-81)
IDDTTU303GRTVI	1	scaffold00259(540973-541394)	1	scaffold00259.g7372(587-1008)
IDDTTU303F27L1	1	scaffold00259(540973-541394)	1	scaffold00259.g7372(587-1008)
IDDTTU303GUN10	1	scaffold00162(145702-145725)	0	0
IDDTTU303G7OWH	1	scaffold00259(541122-541165)	1	scaffold00259.g7372(736-779)
IDDTTU303GF64C	1	scaffold00259(541116-541199)	1	scaffold00259.g7372(730-813)
IDDTTU303FWQON	1	scaffold00259(540968-541231)	1	scaffold00259.g7372(582-845)
IDDTTU303F0VVY	1	scaffold00259(540956-541395)	1	scaffold00259.g7372(570-1009)
IDDTTU303FZOBQ	1	scaffold00007(455547-455581)	0	0
IDDTTU303FPPZB	1	scaffold00018(83617-83841)	0	0
IDDTTU303GX9YI	1	scaffold00259(540968-541235)	1	scaffold00259.g7372(582-849)
IDDTTU303GY7VI	1	scaffold00088(68915-68997)	0	0
IDDTTU303G6F0N	1	scaffold00259(540969-541394)	1	scaffold00259.g7372(583-1008)
IDDTTU303F2OEQ	1	scaffold00259(540968-541174)	1	scaffold00259.g7372(582-788)
IDDTTU303FV3E2	1	scaffold00259(540968-541205)	1	scaffold00259.g7372(582-819)
IDDTTU303GGBCJ	1	scaffold00104(412621-412658)	1	scaffold00104.g3910(2350-2387)
IDDTTU303GKBJG	1	scaffold00259(540968-541244)	1	scaffold00259.g7372(582-858)
IDDTTU303FW0BM	26	scaffold00289(50780-50810),scaffold00354(932722-932751),scaffold00340(24-53),scaffold00330(46544-46573),scaffold00324(123017-123046),scaffold00322(34067-34096),scaffold00318(26-55),scaffold00308(376181-376210),scaffold00277(1-30),scaffold00262(150280-150309),scaffold00259(861966-861995),scaffold00247(1297312-1297341),scaffold00214(9-38),scaffold00185(55-84),scaffold00145(4-33),scaffold00090(48616…	3	scaffold00080.g2505(2108-2137),scaffold00043.g1755(53-81),scaffold00341.g9869(55-78)
IDDTTU303G0Y55	1	scaffold00259(540968-541223)	1	scaffold00259.g7372(582-837)
IDDTTU303FYI27	1	scaffold00018(83436-83535)	0	0
IDDTTU303G1HE5	1	scaffold00259(540968-541227)	1	scaffold00259.g7372(582-841)
IDDTTU303FUQYP	1	scaffold00026(298169-298211)	1	scaffold00026.g1094(1584-1626)
IDDTTU303GKJD6	1	scaffold00259(540968-541144)	1	scaffold00259.g7372(582-758)
IDDTTU303F8FU7	1	scaffold00259(540968-541242)	1	scaffold00259.g7372(582-856)
IDDTTU303HCNNL	1	scaffold00259(540969-541225)	1	scaffold00259.g7372(583-839)
IDDTTU303GC4HG	1	scaffold00259(540968-541152)	1	scaffold00259.g7372(582-766)
IDDTTU303G5P4U	1	scaffold00341(65675-65755)	0	0
IDDTTU303HDM8J	1	scaffold00259(541238-541328)	1	scaffold00259.g7372(852-942)
IDDTTU303GY37D	1	scaffold00259(540968-541330)	1	scaffold00259.g7372(582-944)
IDDTTU303GO2HC	1	scaffold00259(541002-541113)	1	scaffold00259.g7372(616-727)
IDDTTU303F0PHB	1	scaffold00259(540940-541244)	1	scaffold00259.g7372(554-858)
IDDTTU303GENJM	1	scaffold00259(540954-541394)	1	scaffold00259.g7372(568-1008)
IDDTTU303FXVYZ	1	scaffold00162(145702-145725)	0	0
IDDTTU303G4FHI	1	scaffold00259(540968-541244)	1	scaffold00259.g7372(582-858)
IDDTTU303GXOIP	1	scaffold00259(541259-541292)	1	scaffold00259.g7372(873-906)
IDDTTU303GUCY7	1	scaffold00259(540956-541394)	1	scaffold00259.g7372(570-1008)
IDDTTU303GTIXG	1	scaffold00259(540956-541394)	2	scaffold00259.g7372(570-1008),scaffold00140.g4628(470-506)
IDDTTU303F6E51	1	scaffold00259(541115-541394)	1	scaffold00259.g7372(729-1008)
IDDTTU303GWU3W	1	scaffold00259(540968-541226)	1	scaffold00259.g7372(582-840)
IDDTTU303GFB0I	1	scaffold00259(540968-541242)	1	scaffold00259.g7372(582-856)
IDDTTU303G9BSN	1	scaffold00259(540979-541394)	1	scaffold00259.g7372(593-1008)
IDDTTU303F49AC	1	scaffold00018(83436-83541)	0	0
IDDTTU303HKPAM	1	scaffold00355(255727-256116)	1	scaffold00355.g10385(55-366)
IDDTTU303FM5FD	1	scaffold00018(83436-83781)	0	0
IDDTTU303GVX2G	1	scaffold00043(876714-876760)	1	scaffold00043.g1838(10636-10682)
IDDTTU303GB93D	1	scaffold00295(502377-502400)	0	0
IDDTTU303GEMRI	1	scaffold00259(540968-541225)	1	scaffold00259.g7372(582-839)
IDDTTU303FKPT0	1	scaffold00259(541127-541158)	1	scaffold00259.g7372(741-772)
IDDTTU303HHP0T	1	scaffold00259(540968-541229)	1	scaffold00259.g7372(582-843)
IDDTTU303GP1A4	1	scaffold00259(540962-541394)	1	scaffold00259.g7372(576-1008)
IDDTTU303G1K5U	1	scaffold00259(540989-541394)	1	scaffold00259.g7372(603-1008)
IDDTTU303HBX7O	1	scaffold00308(214776-214837)	1	scaffold00308.g8802(1625-1670)
IDDTTU303FN6JX	1	scaffold00082(519579-519694)	1	scaffold00082.g3023(182-297)
IDDTTU303GON38	1	scaffold00018(83436-83841)	0	0
IDDTTU303FTRKX	1	scaffold00295(445680-445730)	1	scaffold00295.g8478(3553-3603)
IDDTTU303GE619	1	scaffold00057(948-1073)	1	scaffold00057.g2164(354-479)
IDDTTU303G4O2B	1	scaffold00259(541020-541110)	1	scaffold00259.g7372(634-724)
IDDTTU303GCKEP	1	scaffold00259(540968-541187)	1	scaffold00259.g7372(582-801)
IDDTTU303FSMY7	1	scaffold00259(540960-541394)	1	scaffold00259.g7372(574-1008)
IDDTTU303F97AN	1	scaffold00259(540974-541315)	1	scaffold00259.g7372(588-929)
IDDTTU303G8IV0	1	scaffold00259(540968-541244)	1	scaffold00259.g7372(582-858)
IDDTTU303GFM7Z	1	scaffold00145(665718-665747)	1	scaffold00145.g5069(1981-2010)
IDDTTU303GGRZF	1	scaffold00259(540968-541241)	1	scaffold00259.g7372(582-855)
IDDTTU303FZMCZ	1	scaffold00259(540991-541394)	1	scaffold00259.g7372(605-1008)
IDDTTU303HIRV0	1	scaffold00259(540980-541394)	1	scaffold00259.g7372(594-1008)
IDDTTU303HAQJ3	1	scaffold00259(540973-541394)	1	scaffold00259.g7372(587-1008)
IDDTTU303HB1EI	1	scaffold00018(83436-83603)	0	0
IDDTTU303GWZ81	1	scaffold00018(83704-83836)	0	0
IDDTTU303FZ3Y5	1	scaffold00259(541181-541314)	1	scaffold00259.g7372(795-928)
IDDTTU303FT74Y	1	scaffold00259(540968-541230)	1	scaffold00259.g7372(582-844)
IDDTTU303FVZ5P	1	scaffold00259(540976-541234)	1	scaffold00259.g7372(590-848)
IDDTTU303HAJDM	1	scaffold00018(83436-83831)	0	0
IDDTTU303GHMSC	1	scaffold00259(540968-541242)	1	scaffold00259.g7372(582-856)
IDDTTU303HJZ6B	1	scaffold00259(540968-541242)	1	scaffold00259.g7372(582-856)
IDDTTU303GKZHE	1	scaffold00259(540973-541394)	1	scaffold00259.g7372(587-1008)
IDDTTU303GCBFF	1	scaffold00096(368412-368457)	1	scaffold00096.g3580(1655-1700)
IDDTTU303FY71M	1	scaffold00259(541112-541256)	1	scaffold00259.g7372(726-870)
IDDTTU303F1B4C	1	scaffold00259(540955-541394)	1	scaffold00259.g7372(569-1008)
IDDTTU303GS9G3	1	scaffold00259(540968-541214)	1	scaffold00259.g7372(582-828)
IDDTTU303GXSJZ	1	scaffold00088(68915-69198)	1	scaffold00088.g3290(1227-1350)
IDDTTU303GU66C	1	scaffold00259(540972-541394)	2	scaffold00259.g7372(586-1008),scaffold00267.g7684(479-515)
IDDTTU303GL8FS	1	scaffold00259(540881-541004)	1	scaffold00259.g7372(495-618)
IDDTTU303FQ8HH	1	scaffold00259(540881-541244)	2	scaffold00259.g7372(495-858),scaffold00308.g8802(632-660)
IDDTTU303FUPZH	1	scaffold00259(540955-541394)	1	scaffold00259.g7372(569-1008)
IDDTTU303G5HSN	1	scaffold00259(540968-541394)	1	scaffold00259.g7372(582-1008)
IDDTTU303GO74D	1	scaffold00259(540955-541394)	1	scaffold00259.g7372(569-1008)
IDDTTU303GZTS4	1	scaffold00259(540968-541235)	1	scaffold00259.g7372(582-849)
IDDTTU303GIHYN	1	scaffold00259(540968-541231)	1	scaffold00259.g7372(582-845)
IDDTTU303GE1I1	1	scaffold00007(398331-398364)	1	scaffold00007.g156(958-991)
IDDTTU303GZQ7F	1	scaffold00259(541022-541117)	1	scaffold00259.g7372(636-731)
IDDTTU303FMO29	1	scaffold00259(540955-541394)	1	scaffold00259.g7372(569-1008)
IDDTTU303HLN35	1	scaffold00259(540968-541239)	1	scaffold00259.g7372(582-853)
IDDTTU303FN62G	1	scaffold00018(83436-83841)	0	0
IDDTTU303HIBC7	1	scaffold00018(83436-83841)	0	0
IDDTTU303GMV1B	1	scaffold00259(540961-541394)	1	scaffold00259.g7372(575-1008)
IDDTTU303F15CX	1	scaffold00259(541010-541120)	1	scaffold00259.g7372(624-734)
IDDTTU303F53U1	1	scaffold00259(540968-541241)	1	scaffold00259.g7372(582-855)
IDDTTU303GKLG2	1	scaffold00259(540968-541109)	1	scaffold00259.g7372(582-723)
IDDTTU303GVG3F	1	scaffold00259(541249-541394)	1	scaffold00259.g7372(863-1008)
IDDTTU303G762C	1	scaffold00259(540968-541205)	1	scaffold00259.g7372(582-819)
IDDTTU303G762X	1	scaffold00018(83766-83841)	0	0
IDDTTU303G4FWM	1	scaffold00259(540956-541394)	1	scaffold00259.g7372(570-1008)
IDDTTU303GKZ91	1	scaffold00355(256157-256217)	1	scaffold00355.g10385(1-38)
IDDTTU303FWBIT	25	scaffold00354(932719-932750),scaffold00340(25-56),scaffold00330(46545-46576),scaffold00322(34064-34095),scaffold00318(27-58),scaffold00308(376178-376209),scaffold00289(50784-50815),scaffold00277(2-33),scaffold00262(150283-150314),scaffold00259(861969-862000),scaffold00247(1297309-1297340),scaffold00214(10-41),scaffold00185(56-87),scaffold00145(5-36),scaffold00090(48613-48644),scaffold00084(337479…	2	scaffold00080.g2505(2106-2136),scaffold00043.g1755(55-81)
IDDTTU303GNI01	1	scaffold00259(540940-541227)	1	scaffold00259.g7372(554-841)
IDDTTU303G4YN6	1	scaffold00259(540955-541394)	1	scaffold00259.g7372(569-1008)
IDDTTU303FNV3L	1	scaffold00259(540968-541230)	1	scaffold00259.g7372(582-844)
IDDTTU303GE6I9	1	scaffold00259(540968-541239)	1	scaffold00259.g7372(582-853)
IDDTTU303GWKV4	1	scaffold00259(540968-541005)	1	scaffold00259.g7372(582-619)
IDDTTU303HB89M	1	scaffold00259(540971-541154)	1	scaffold00259.g7372(585-768)
IDDTTU303F65Y5	1	scaffold00162(145417-145476)	0	0
IDDTTU303G2RY0	1	scaffold00162(145486-145566)	0	0
IDDTTU303G0IZG	1	scaffold00043(876710-876760)	1	scaffold00043.g1838(10636-10686)
IDDTTU303FKRIF	1	scaffold00018(83477-83841)	0	0
IDDTTU303HF57X	1	scaffold00259(540940-541225)	1	scaffold00259.g7372(554-839)
IDDTTU303FLE65	1	scaffold00259(540969-541394)	1	scaffold00259.g7372(583-1008)
IDDTTU303GXBLV	1	scaffold00259(540968-541233)	1	scaffold00259.g7372(582-847)
IDDTTU303HIYFG	1	scaffold00259(540968-541200)	1	scaffold00259.g7372(582-814)
IDDTTU303FQ4LI	1	scaffold00018(83780-83841)	0	0
IDDTTU303F5FY6	1	scaffold00018(83436-83841)	0	0
IDDTTU303F65YO	1	scaffold00259(541149-541394)	1	scaffold00259.g7372(763-1008)
IDDTTU303HHA2M	1	scaffold00259(540973-541394)	1	scaffold00259.g7372(587-1008)
IDDTTU303GBGMU	1	scaffold00259(540968-541206)	1	scaffold00259.g7372(582-820)
IDDTTU303G5709	1	scaffold00259(540968-541227)	1	scaffold00259.g7372(582-841)
IDDTTU303GT1P6	1	scaffold00259(540888-541008)	1	scaffold00259.g7372(502-622)
IDDTTU303GWKVJ	1	scaffold00259(541009-541235)	1	scaffold00259.g7372(623-849)
IDDTTU303GFGR3	1	scaffold00259(540973-541394)	1	scaffold00259.g7372(587-1008)
IDDTTU303FY1OK	1	scaffold00259(540956-541394)	1	scaffold00259.g7372(570-1008)
IDDTTU303GCDEU	1	scaffold00259(541121-541263)	1	scaffold00259.g7372(735-877)
IDDTTU303FP291	1	scaffold00259(541347-541394)	1	scaffold00259.g7372(961-1008)
IDDTTU303F72Q1	1	scaffold00214(50407-50492)	0	0
IDDTTU303GBY17	1	scaffold00259(541130-541394)	1	scaffold00259.g7372(744-1008)
IDDTTU303GNPY0	1	scaffold00259(540881-541205)	1	scaffold00259.g7372(495-819)
IDDTTU303FQP0N	1	scaffold00259(540968-541235)	1	scaffold00259.g7372(582-849)
IDDTTU303FX8MI	1	scaffold00259(540968-541242)	1	scaffold00259.g7372(582-856)
IDDTTU303G1JLR	1	scaffold00018(83436-83697)	0	0
IDDTTU303F26MW	1	scaffold00018(83475-83841)	0	0
IDDTTU303HBWQ8	1	scaffold00259(540957-541394)	1	scaffold00259.g7372(571-1008)
IDDTTU303GY6SR	1	scaffold00018(83436-83841)	0	0
IDDTTU303FV9UL	30	scaffold00354(932716-932744),scaffold00318(111-139),scaffold00284(56729-56757),scaffold00277(32-60),scaffold00247(1288439-1288467),scaffold00185(134-162),scaffold00145(11-39),scaffold00090(48610-48638),scaffold00066(11-39),scaffold00050(117-145),scaffold00340(25-51),scaffold00330(46545-46571),scaffold00324(123018-123044),scaffold00322(34069-34095),scaffold00308(376177-376203),scaffold00289(50783-…	3	scaffold00080.g2505(2110-2136),scaffold00043.g1755(54-80),scaffold00009.g868(185-209)
IDDTTU303FRCJ2	1	scaffold00018(83436-83841)	0	0
IDDTTU303GTZYD	1	scaffold00259(540968-541241)	1	scaffold00259.g7372(582-855)
IDDTTU303F4L3L	1	scaffold00259(541350-541394)	1	scaffold00259.g7372(964-1008)
IDDTTU303FV9U1	1	scaffold00259(540968-541102)	1	scaffold00259.g7372(582-716)
IDDTTU303F6Q8X	1	scaffold00259(541031-541394)	1	scaffold00259.g7372(645-1008)
IDDTTU303FSG1A	1	scaffold00162(145394-145570)	0	0
IDDTTU303HGHIZ	1	scaffold00026(1494887-1494910)	0	0
IDDTTU303GFI4W	1	scaffold00259(541359-541394)	1	scaffold00259.g7372(973-1008)
IDDTTU303GO7HY	1	scaffold00259(541352-541394)	1	scaffold00259.g7372(966-1008)
IDDTTU303FVJ86	1	scaffold00007(455545-455581)	0	0
IDDTTU303FZ1PR	1	scaffold00259(541144-541392)	1	scaffold00259.g7372(758-1006)
IDDTTU303GB8XP	1	scaffold00259(541117-541180)	1	scaffold00259.g7372(731-794)
IDDTTU303F1NYC	1	scaffold00355(255775-256113)	1	scaffold00355.g10385(55-318)
IDDTTU303GLOY3	1	scaffold00259(541013-541120)	1	scaffold00259.g7372(627-734)
IDDTTU303GWCE7	1	scaffold00259(541118-541147)	1	scaffold00259.g7372(732-761)
IDDTTU303F302L	1	scaffold00259(540954-541394)	1	scaffold00259.g7372(568-1008)
IDDTTU303GI1TY	1	scaffold00259(540968-541240)	1	scaffold00259.g7372(582-854)
IDDTTU303GLM3S	1	scaffold00259(541004-541394)	1	scaffold00259.g7372(618-1008)
IDDTTU303FNWVA	1	scaffold00018(83436-83841)	0	0
IDDTTU303FMW4O	1	scaffold00259(540956-541394)	1	scaffold00259.g7372(570-1008)
IDDTTU303F44DK	1	scaffold00259(540983-541047)	1	scaffold00259.g7372(597-661)
IDDTTU303G9LXB	1	scaffold00259(540968-541231)	1	scaffold00259.g7372(582-845)
IDDTTU303FN0Y1	1	scaffold00259(540968-541226)	1	scaffold00259.g7372(582-840)
IDDTTU303GB2S1	1	scaffold00259(540940-541241)	1	scaffold00259.g7372(554-855)
IDDTTU303HAOYT	1	scaffold00259(541047-541106)	1	scaffold00259.g7372(661-720)
IDDTTU303G3268	1	scaffold00259(540955-541394)	1	scaffold00259.g7372(569-1008)
IDDTTU303HFNEU	1	scaffold00259(540968-541200)	1	scaffold00259.g7372(582-814)
IDDTTU303FNIT5	1	scaffold00259(540950-541117)	1	scaffold00259.g7372(564-731)
IDDTTU303HAOYG	29	scaffold00289(50780-50809),scaffold00354(932722-932750),scaffold00340(25-53),scaffold00330(46545-46573),scaffold00324(123018-123046),scaffold00322(34067-34095),scaffold00318(27-55),scaffold00308(376181-376209),scaffold00277(2-30),scaffold00262(150280-150308),scaffold00259(861966-861994),scaffold00247(1297312-1297340),scaffold00214(10-38),scaffold00185(56-84),scaffold00145(5-33),scaffold00090(4861…	3	scaffold00080.g2505(2108-2136),scaffold00043.g1755(53-80),scaffold00341.g9869(55-78)
IDDTTU303GVEW0	1	scaffold00259(540968-541203)	1	scaffold00259.g7372(582-817)
IDDTTU303GB1SW	1	scaffold00104(77049-77134)	0	0
IDDTTU303GUOWZ	1	scaffold00259(540973-541394)	1	scaffold00259.g7372(587-1008)
IDDTTU303FK21M	1	scaffold00259(540968-541205)	1	scaffold00259.g7372(582-819)
IDDTTU303FM9OT	1	scaffold00247(1115446-1115589)	1	scaffold00247.g6955(1083-1226)
IDDTTU303FRTT1	1	scaffold00259(540973-541394)	1	scaffold00259.g7372(587-1008)
IDDTTU303G3L7M	1	scaffold00259(540988-541394)	1	scaffold00259.g7372(602-1008)
IDDTTU303HA3XJ	1	scaffold00043(1029665-1029891)	0	0
IDDTTU303FWORP	1	scaffold00018(83776-83841)	0	0
IDDTTU303GRX4R	1	scaffold00259(540955-541394)	1	scaffold00259.g7372(569-1008)
IDDTTU303GTTFT	1	scaffold00259(540919-540960)	1	scaffold00259.g7372(533-574)
IDDTTU303F11X3	1	scaffold00259(540968-541227)	1	scaffold00259.g7372(582-841)
IDDTTU303GCX8U	1	scaffold00026(298169-298209)	1	scaffold00026.g1094(1586-1626)
IDDTTU303FWOR9	1	scaffold00259(540968-541242)	1	scaffold00259.g7372(582-856)
IDDTTU303G2DN9	1	scaffold00259(540973-541394)	1	scaffold00259.g7372(587-1008)
IDDTTU303F0Z5R	1	scaffold00259(541067-541120)	1	scaffold00259.g7372(681-734)
IDDTTU303GYM8C	1	scaffold00259(540968-541241)	1	scaffold00259.g7372(582-855)
IDDTTU303G6KUU	1	scaffold00259(540977-541382)	1	scaffold00259.g7372(591-996)
IDDTTU303GV1KL	1	scaffold00259(540968-541242)	1	scaffold00259.g7372(582-856)
IDDTTU303GI5H2	1	scaffold00259(540968-541240)	1	scaffold00259.g7372(582-854)
IDDTTU303HJX9J	1	scaffold00354(216423-216553)	0	0
IDDTTU303G06CX	1	scaffold00259(540968-541242)	1	scaffold00259.g7372(582-856)
IDDTTU303GGU07	1	scaffold00259(540968-541242)	1	scaffold00259.g7372(582-856)
IDDTTU303FMA1V	1	scaffold00259(540968-541227)	1	scaffold00259.g7372(582-841)
IDDTTU303GZ6W7	1	scaffold00259(540973-541394)	1	scaffold00259.g7372(587-1008)
IDDTTU303G7GSS	1	scaffold00259(540960-541394)	1	scaffold00259.g7372(574-1008)
IDDTTU303F7MGA	1	scaffold00026(298169-298214)	1	scaffold00026.g1094(1581-1626)
[truncated: 3,077 more rows]
