# Supplementary material for: Systematic approach for dissecting promoters and designing transform systems in microalgae
Source: Microb Cell Fact. 2025 May 29;24:127. doi: 10.1186/s12934-025-02700-5 (PMC12121064; doi:10.1186/s12934-025-02700-5)
Supplement: Supplementary file 8 — Supplementary Dataset 6. Random distributions of eBLE-DNAs determined via the individual clone-based validation method and mutant-pool validation method. [file 12934_2025_2700_MOESM8_ESM.xlsx]

## Sheet: Sheet1
Supplementary Dataset 6. Comparison of random distribution of eBLE-DNAs between the individual clone-based validation method and mutant-pool validation method. Y: presence.
Mutant_ID	Scarffold	Position	Gene	Loc.	Presence in pool	Defline
NO.IMET1.00001	182	365950-366110	g5486	215-53	Y	Oxalate:formate antiporter
NO.IMET1.00002	295	451993-452182	g8481	139-62	Y	ubiquitin
NO.IMET1.00003	69	577146-576685	g2435	1362-1184	Y	[Skp1-protein]-hydroxyproline N-acetylglucosaminyltransferase
NO.IMET1.00004	9	689539-689186	g579	292-128	Y	unknown function DUF1445
NO.IMET1.00005	271	558573-558394	g8098	1221-1405	Y	ser/thr kinase
NO.IMET1.00006	341	399283-399674	g9860	497-106	Y	unknown
NO.IMET1.00007	69	312995-312699	g2336	81- 377	Y	unknown
NO.IMET1.00007	182	617807-617908	g5581	2259-2360	Y	programmed cell death 6-interacting protein
NO.IMET1.00008	7	45872-45752	g25	121-241	Y	hypothetical protein SELMODRAFT_82307
NO.IMET1.00009	324	135201-135250	g8910	283-382	Y	conserved unknown protein
NO.IMET1.00010	No hit	-	-	-	Y	-
NO.IMET1.00010	259	540968-541138	g7372	582-752	Y	conserved hypothetical protein
NO.IMET1.000011	43	133592-133625	g1581	927-960	Y	unnamed protein product
NO.IMET1.00012	295	15937-15989	g8318	32-84	Y	hypothetical protein DNO_0500
NO.IMET1.00013	330	1441090-1441116	g1755	54-77	Y	similar to Kelch-like 2
NO.IMET1.00014	18	100802-100837	g959	4269-4304	Y	FG-GAP repeat domain protein
NO.IMET1.00015	354	258774-258906	g10063	128-260	Y	unnamed protein product
NO.IMET1.00016	267	119766-119863	g7551	736-833	Y	ACD1-LIKE
NO.IMET1.00017	162	265865-265898	g5291	36-69	Y	conserved hypothetical protein
NO.IMET1.00018	7	191870-191899	g69	2791-2820	Y	predicted protein
NO.IMET1.00019	43	1600494-1600643	g2088	908-1057	Y	predicted protein
NO.IMET1.00020	245	51780-51856	g6408	541-616	Y	hypothetical protein Gbro_4423
